# Supplementary material for: Genetic legacy and recent cross of two ancient lineages underlie the rebound of the world’s rarest primate
Source: Sci Adv. 2026 Feb 11;12(7):eadw3298. doi: 10.1126/sciadv.adw3298 (PMC12893321; doi:10.1126/sciadv.adw3298)
Supplement: Supplementary file 2 — Data S1 to S12 [file sciadv.adw3298_data_s1_to_s12.zip]

Archive with 1 entries (1 files):
- adw3298_data_s1_to_s12.xlsx
