# Supplementary material for: Genetic legacy and recent cross of two ancient lineages underlie the rebound of the world’s rarest primate
Source: Sci Adv. 2026 Feb 11;12(7):eadw3298. doi: 10.1126/sciadv.adw3298 (PMC12893321; doi:10.1126/sciadv.adw3298)
Supplement: Supplementary file 2 — Data S1 to S12 [file sciadv.adw3298_data_s1_to_s12.zip › adw3298_data_s1_to_s12.xlsx]

## Sheet: Data S1
Supplementary Data 1. Museum and blood samples used in this study
English name	Species name	Sample type	Sample ID	Sex	Age	Source	Collection date	Year of collection in the wild
Yellow-cheeked gibbon	Nomascus gabriellae	Blood	NG001	Male	Adult	Nanning Zoo, Guangxi, China	2017-12-09
Hainan black-crested gibbon	Nomascus hainanus	Museum skin tissue	20180131FA	Female	Adult	Bawangling, Hainan, China	2018-01-22	1984
Hainan black-crested gibbon	Nomascus hainanus	Museum skin tissue	20180131MB	Male	Adult	Bawangling, Hainan, China	2018-01-22	1984
Hainan black-crested gibbon	Nomascus hainanus	Museum skin tissue	1	Female	Adult	Wuzhi Mountain, Hainan, China	2018-03-07	1960
Hainan black-crested gibbon	Nomascus hainanus	Museum skin tissue	2	Female	Sub-adult (offsring of individual 1)	Wuzhi Mountain, Hainan, China	2018-03-07	1960

## Sheet: Data S2
Supplementary Data 2. Microsatellite genotypes of identified Hainan gibbon individuals.
Family group	Sample ID	Sex	SSR12 (TAM)	SSR12 (TAM)	SSR17 (FAM)	SSR17 (FAM)	D1S548 (FAM)	D1S548 (FAM)	D5S1470 (HEX)	D5S1470 (HEX)	D6S265 (TAM)	D6S265 (TAM)	D2S367 (FAM)	D2S367 (FAM)	D5S1457 (HEX)	D5S1457 (HEX)	D7S817 (TAM)	D7S817 (TAM)	D20S206 (TAM)	D20S206 (TAM)	Dqcar (HEX)	Dqcar (HEX)
Group A	A-01	Female	186	192	216	220	163	167	198	202	131	139	144	144	108	112	181	185	136	136	106	106
	A-02	Male	192	192	212	220	163	163	198	198	131	133	144	154	108	112	181	185	136	136	92	106
	A-04	Male	186	186	212	220	167	175	198	198	123	133	144	154	108	108	181	185	136	148	92	106
Group B	B-10	Female	186	186	216	220	167	175	198	198	131	133	144	154	108	108	181	181	136	148	92	106
	B-09	Male	186	186	220	220	167	167	198	202	123	133	144	154	108	108	181	181	136	136	92	106
	B-11	Male	186	192	212	220	167	167	198	202	123	139	144	144	108	108	181	185	136	136	92	106
	B-07	Male	186	192	212	220	167	175	198	202	123	131	144	154	108	108	181	185	136	136	92	106
Group C	C-06	Male	192	192	212	220	163	175	198	198	131	133	144	144	108	112	181	185	136	136	92	106
	C-07	Male	192	192	212	220	163	175	198	198	133	133	144	154	108	108	181	181	136	148	92	106
	C-08	Female	186	186	220	220	167	175	198	198	131	139	144	154	108	108	181	185	136	136	106	106
	C-14	Female	186	192	212	220	163	167	198	198	131	133	144	144	108	112	181	185	136	136	92	106
	C-19	Male	186	192	220	220	163	167	198	202	133	139	144	154	108	108	181	185	136	136	92	106
	C-21	Male	186	192	210	218	175	175	198	198	133	139	144	144	108	108	181	185	136	136	92	106
	C-22	Female	186	192	210	218	163	167	198	198	133	139	154	154	108	108	181	185	136	136	106	106
Group D	D-01	Female	168	186	214	218	163	163	198	198	131	131	144	144	108	108	181	185	136	148	106	106
	D-02	Male	168	168	214	218	167	175	198	202	123	131	144	154	108	108	181	181	136	148	92	106
Group E	E-01	Female	186	192	212	220	163	167	198	198	133	133	144	144	108	108	181	181	136	136	92	106
	E-02	Male	184	186	220	220	167	167	198	202	123	133	144	154	108	108	181	181	136	136	92	106
Microsatellite genotypes of other individuals in Groups A, B, and C (except for C-21 and C-22) were published in our previous work (Guo et al., 2022).

## Sheet: Data S3
Supplementary Data 3. Enrichment fold of host DNA enriched from fecal DNA extracts.
		Pre-enrichment			Post-enrichment
Sample ID	Capture ID	Total DNA yield (ng)	Host DNA yield (ng)	Proportion of host DNA	Total DNA yield (ng)	Host DNA yield (ng)	Proportion of host DNA	Enrichment fold (X)
A-01	A-01-1 A-1	1000	13.15	0.01315	2.6	0.333448	0.128249	9.74905
	A-01-1 A-2	1000	9.451	0.009451	4.24	0.77809	0.183512	19.4172
	A-01-1 A-3	1000	12.69	0.01269	2.88	0.402558	0.139777	11.0147
	A-01-1 B-1	1000	17.9472	0.0179472	3.44	0.223628	0.0650081	3.6222
	A-01-1 B-2	1000	9.2376	0.0092376	4	0.480982	0.120245	13.017
	A-01-1 B-3	1000	8.95899	0.00895899	3.68	0.25353	0.068894	7.68993
	A-01-1 A-1 M	696	11.2139	0.0161119	6.4	0.81066	0.126666	7.86161
	A-01-1 A-2 M	576	7.7083	0.0133825	5	1.03452	0.206904	15.4609
	A-01-1 A-3 M	580	6.709	0.0115672	3.05	0.764432	0.250634	21.6675
	A-01-1 B-1 M	692	11.5214	0.0166494	4.25	1.09054	0.256596	15.4117
	A-01-1 B-2 M	724	7.6113	0.0105128	2.6	1.00009	0.38465	36.5886
	A-01-1 B-3 M	644	6.9081	0.0107269	4.3	1.00309	0.233277	21.747
	Final	9912	123.107	0.01242	46.44	8.17557	0.176046	14.1744
A-02	A-02-3-S1	1384	19.6376	0.014189	11.75	4.2455	0.361319	25.4647
	A-02-3-S2	1496	21.0416	0.0140652	13.675	6.42597	0.469907	33.4091
	A-02-3-S3	1064	18.3269	0.0172245	12.35	6.8855	0.55753	32.3684
	A-02-3-S4	1064	24.7216	0.0232346	15.9	7.54975	0.474827	20.4362
	A-02-3-S5	1000	39.1816	0.0391816	20.7	7.04575	0.340374	8.6871
	A-02-3-S6	1344	25.2976	0.0188226	18.15	6.5755	0.362287	19.2474
	A-02-3-S7	904	21.532	0.0238186	11.6	4.988	0.43	18.0531
	A-02-3-S8	1680	21.532	0.0128167	14.65	6.2795	0.428635	33.4435
	A-02-3-S9	1328	27.7384	0.0208873	19.95	7.54975	0.378434	18.1178
	A-02-3-S10	1192	21.532	0.0180638	14.45	2.28	0.157785	8.73492
	Final	12456	240.541	0.0193113	153.175	59.8252	0.390568	20.2249
A-04	A-04-3-2	840	11.3	0.0134524	11.85	0.99525	0.0839873	6.24331
	A-04-3-3	1888	11.5632	0.00612458	10.85	0.95025	0.0875806	14.2999
	A-04-3-4	694.4	8.1856	0.011788	9.6	0.9725	0.101302	8.59365
	A-04-3-5	1488	13.276	0.00892204	13.85	1.042	0.0752347	8.43245
	A-04-3-6	1416	16.7136	0.0118034	15.85	2.032	0.128202	10.8614
	A-04-3-7	1872	15.2432	0.00814274	12.3	0.6425	0.0522358	6.41502
	A-04-3-10	684.8	7.8176	0.0114159	7.3	0.43425	0.0594863	5.21083
	A-04-3-12	1320	14.2256	0.010777	12.3	0.721	0.0586179	5.43918
	A-04-3-1-M	1496	10.2812	0.00687246	2.8	0.2805	0.100179	14.5768
	A-04-3-2-M	1416	13.8692	0.00979463	3.85	0.62775	0.163052	16.6471
	A-04-1	654.4	4.1984	0.00641565	2.7	0.62775	0.2325	36.2395
	Final	13769.6	126.674	0.00919951	103.25	9.32575	0.090322	9.81813
B-07	B-07-2-1	713.6	18.3264	0.0256816	11.85	2.12775	0.179557	6.99165
	B-07-2-2	856	60.6862	0.070895	27	2.61775	0.0969537	1.36757
	B-07-2-3	1080	72.9608	0.0675563	40.25	3.69775	0.0918696	1.3599
	B-07-2-4	713.6	41.0288	0.0574955	19.9	2.17725	0.10941	1.90292
	B-07-2-5	427.2	29.0456	0.0679906	13.6	1.89625	0.13943	2.05073
	Final	3790.4	222.048	0.0585816	112.6	12.5168	0.111161	1.89754
B-09	C-3-4	1660	33.884	0.020412	10.95	2.5178	0.229936	11.2647
	C-3-1	1320	30.902	0.0234106	11.95	5.14	0.430126	18.3731
	C-3-3	1340	38.018	0.0283716	16.7	3.724	0.222994	7.85975
	C-2-1+2	2928	59.44	0.0203005	28.26	2.5533	0.0903503	4.45063
	SHC-3-4	2896	50.36	0.0173895	23.6	3.9906	0.169093	9.72387
	SHC-3-1	690	27.477	0.0398217	16.16	0.8934	0.0552847	1.3883
	SHC-3-3	680	25.059	0.0368515	11.2	0.618	0.0551786	1.49732
	SHC-2-1+2	875	50	0.0571429	14.2	1.178	0.0829577	1.45176
	Final	12389	315.14	0.0254371	133.02	20.6151	0.154977	6.09258
B-10	B-10-1 2-D	1932	12.368	0.00640163	7.45	0.86675	0.116342	18.1738
	B-10-1 4-A	1526	13.5425	0.00887449	6.95	1.14272	0.16442	18.5273
	B-10-1 4-B	1764	11.2979	0.00640471	6.45	0.7905	0.122558	19.1356
	B-10-1 4-C	1834	15.0972	0.00823187	6.15	1.1965	0.194553	23.6341
	B-10-1 4-D	1764	15.5703	0.00882672	8.1	1.25275	0.15466	17.5219
	B-10-1 1-A M	816	5.67362	0.00695296	5.4	1.08153	0.200284	28.8055
	B-10-1 1-B M	840	6.59568	0.007852	5	0.911673	0.182335	23.2214
	B-10-1 1-C M	888	4.83348	0.00544311	6.6	0.972612	0.147366	27.0738
	B-10-1 1-D M	952	5.54574	0.00582536	6.05	0.950473	0.157103	26.9688
	B-10-1 2-A M	1448	4.71259	0.00325455	6.15	1.02787	0.167134	51.3538
	B-10-1 2-B M	1048	6.42776	0.00613336	7.65	0.862062	0.112688	18.373
	B-10-1 3-A M	888	7.7992	0.00878288	4.4	0.808983	0.18386	20.9339
	B-10-1 4-A M	1536	8.75104	0.00569729	4.3	0.9725	0.226163	39.6965
	B-10-1 4-B M	1536	7.1128	0.00463073	6.1	1.25275	0.205369	44.3491
	B-10-1 4-C M	1384	7.98105	0.00576665	5.25	0.92875	0.176905	30.6772
	B-10-1 4-D M	1336	8.1668	0.00611287	6.25	0.9075	0.1452	23.7531
	B-10-1 2-C 3M	1040	7.62184	0.00732869	4	0.47625	0.119063	16.2461
	B-10-1 2-B 3M	764	9.05024	0.0118459	3.15	0.40525	0.128651	10.8604
	Final	23296	158.148	0.00678862	105.4	16.8074	0.159463	23.4898
B-11	B-11-1 1-B	1888	13.9024	0.00736356	8.95	0.847	0.0946369	12.8521
	B-11-1 1-C	2400	7.6392	0.003183	4.2	0.337	0.0802381	25.2083
	B-11-1 1-D	2160	22.5464	0.0104381	6.35	0.721	0.113543	10.8777
	B-11-1 2-A	2720	22.0336	0.00810059	5.8	0.6135	0.105776	13.0578
	B-11-1 2-C	2816	26.4904	0.0094071	8.3	0.887	0.106867	11.3603
	B-11-1 4-A	2000	15.2432	0.0076216	6.55	0.62775	0.0958397	12.5747
	B-11-1 4-C	2160	23.6096	0.0109304	8.65	0.75475	0.0872543	7.98274
	B-11-1 4-D	2400	13.5856	0.00566067	7.65	0.62775	0.0820588	14.4963
	B-11-1 1-A M	1808	10.0472	0.00555708	2.95	0.54675	0.185339	33.3519
	B-11-1 1-C M	1568	9.1632	0.00584388	3	0.721	0.240333	41.1257
	B-11-1 1-D M	1448	10.5208	0.00726575	3.35	0.5595	0.167015	22.9866
	B-11-1 2-A M	2056	10.766	0.00523638	3.35	0.36975	0.110373	21.0781
	B-11-1 2-B M	1784	10.2816	0.00576321	3.25	0.45475	0.139923	24.2787
	B-11-1 2-C M	2128	11.2732	0.00529756	3.95	0.51025	0.129177	24.3843
	B-11-1 1-B M	2216	12.3608	0.00557798	5.65	1.1167	0.197646	35.4333
	B-11-1 2-D M	3912	14.5228	0.00371237	11.7	2.443	0.208803	56.2453
	B-11-1 3-A M	1320	9.5952	0.00726909	5.3	0.6885	0.129906	17.871
	B-11-1 3-D M	1848	11.536	0.00624242	6.3	0.6575	0.104365	16.7187
	B-11-1 H	3280	20.0944	0.00612634	6.5	0.7905	0.121615	19.8512
	Final	41912	275.212	0.00656641	111.75	14.2739	0.127731	19.4522
C-06	C-06-3-1-H	2416	38.7336	0.0160321	25	3.0055	0.12022	7.4987
	C-06-3-3-H	2768	23.3932	0.0084513	15.625	2.333	0.149312	17.6673
	C-06-3-4-H	1856	46.9991	0.0253228	30.25	4.197	0.138744	5.47901
	C-06-1-1 H	2160	12.108	0.00560556	18.1	3.2205	0.177928	31.7414
	C-06-1-2 H	2112	13.5856	0.00643258	33.25	4.2455	0.127684	19.8496
	Final	11312	134.82	0.0119183	122.225	17.0015	0.1391	11.6712
C-07	C-07-3-1	1824	9.2288	0.00505965	15.85	0.887	0.0559621	11.0605
	C-07-3-4	2112	21.0416	0.00996288	18.95	1.472	0.0776781	7.79675
	C-07-3-5	2304	23.072	0.0100139	24.25	1.65173	0.0681124	6.80179
	C-07-3-1-M	1351	9.732	0.00720355	3.25	0.26175	0.0805385	11.1804
	C-07-3-5-M	1988	14.3942	0.00724054	11.45	0.5997	0.0523755	7.23366
	C-07-2-9	4576	38.0268	0.00831005	22.95	1.472	0.0641394	7.71829
	C-07-2-10	6000	31.1236	0.00518727	18.4	1.01845	0.0553505	10.6705
	Final	20155	146.619	0.00727457	115.1	7.36262	0.0639672	8.79326
C-08	C-08-3-3	1440	78.1784	0.0542906	30.25	5.22323	0.172669	3.18045
	C-08-3-4	1432	76.3992	0.0533514	29.75	5.46925	0.18384	3.44584
	C-08-2-8	1464	96.1808	0.0656973	35.75	7.21	0.201678	3.06981
	C-08-2-10	1552	98.4208	0.0634155	38.75	9.28825	0.239697	3.77978
	C-08-2-11	1152	66.5408	0.0577611	15.25	2.61775	0.171656	2.97182
	C-08-2-12	1216	91.852	0.0755362	49	8.87032	0.181027	2.39656
	Final	8256	507.572	0.0614792	198.75	38.6788	0.19461	3.16547
C-14	C-14-3-2	2272	19.1906	0.00844658	5.6	0.887	0.158393	18.7523
	C-14-3-3	2032	35.7344	0.0175858	15.35	2.443	0.159153	9.05008
	C-14-3-4	2048	25.2982	0.0123526	13.1	1.9405	0.14813	11.9918
	C-15-3-6	2256	20.5631	0.00911486	6.7	0.86675	0.129366	14.1928
	C-14-3-8	2224	34.1263	0.0153446	15.35	4.4455	0.289609	18.8737
	C-14-3-10	1904	19.1906	0.0100791	6.95	0.92875	0.133633	13.2584
	Final	12736	154.103	0.0120998	63.05	11.5115	0.182577	15.0893
C-19	C-19-3-1	1024	22.5416	0.0220133	6.65	0.4197	0.0631128	2.86703
	C-19-3-4	1088	17.9096	0.016461	6.65	0.7045	0.10594	6.4358
	C-19-3-5	1032	25.2976	0.0245132	9.95	0.73775	0.0741457	3.02473
	C-19-3-6	808	19.1904	0.0237505	4.65	0.49875	0.107258	4.51603
	C-19-3-9	1336	7.585	0.0056774	4.65	0.2935	0.0631183	11.1175
	C-19-3-12	1432	4.57	0.00319134	2.7	0.45475	0.168426	52.7759
	C-19-3-H	1088	13.9024	0.0127779	8.45	0.95025	0.112456	8.80076
	C-19-3-13	3936	55.3464	0.0140616	28.25	1.282	0.0453805	3.22727
	C-19-3-18	3328	24.7216	0.00742837	14.85	0.6575	0.0442761	5.96041
	Final	15072	191.065	0.0126768	86.8	5.9987	0.0691094	5.45165
E-01	E-01-4-H	403.2	76.3992	0.189482	12.25	3.69775	0.301857	1.59306
	E-01-1-H	352	60.6862	0.172404	9.2	0.7905	0.0859239	0.498387
	E-01-H	1184	52.8552	0.0446412	18.45	5.45	0.295393	6.61705
	E-01-2-H	358.4	49.328	0.137634	7.1	0.4425	0.0623239	0.452824
	E-11-H	585.6	20.0952	0.0343156	5.1	0.36975	0.0725	2.11274
	E-01-3-2H	240	31.1072	0.129613	3.6	0.287	0.0797222	0.615077
	Final	3123.2	290.471	0.0930043	55.7	11.0375	0.19816	2.13065
E-02	E-02-1	928	2.7104	0.00292069	4.25	0.268	0.0630588	21.5904
	E-05-4	1904	1.6336	0.000857983	6	0.3295	0.0549167	64.0067
	E-05-06	3184	2.0088	0.000630905	5.55	0.2805	0.0505405	80.1081
	E-05-10	1824	2.0096	0.00110175	4.55	0.3005	0.066044	59.9444
	E-05-11	1320	0.9184	0.000695758	5.95	0.2385	0.040084	57.6121
	E-02	1384	13.5856	0.00981618	5.05	0.96825	0.191733	19.5323
	E-05-13	1984	4.4984	0.00226734	3.05	0.177	0.0580328	25.5951
	E-05-14	1280	3.7416	0.00292312	3.1	0.3075	0.0991935	33.9341
	E-05-17	2032	2.904	0.00142913	7.3	0.4875	0.0667808	46.7282
	E-05-18	1728	1.0072	0.00058287	5.15	0.274	0.0532039	91.2791
	E-05-20	1760	3.6568	0.00207773	3.35	0.25	0.0746269	35.9175
	E-05-21	1232	1.0072	0.000817532	3.6	0.20775	0.0577083	70.5884
	E-05-22	1280	3.492	0.00272813	5.15	0.465	0.0902913	33.0965
	E-05	2208	8.572	0.00388225	5.1	0.3515	0.0689216	17.753
	Final	24048	51.7456	0.00215176	67.15	4.9055	0.0730529	33.9502
D-01	D-01	2176	2.3072	0.00106029	4.8	0.1985	0.0413542	39.0025
	D-01-7	2496	3.7416	0.00149904	4.9	0.22275	0.0454592	30.3256
	D-01-11	1792	6.5024	0.00362857	3.65	0.1895	0.0519178	14.3081
	D-01-13	1280	0.984	0.00076875	5.5	0.345	0.0627273	81.5965
	D-01-19	3776	5.048	0.00133686	8.4	0.547	0.065119	48.7103
	D-01-04-M	3024	8	0.0026455	11.35	0.4345	0.0382819	14.4706
	D-01-21	4880	5.288	0.00108361	10.55	0.26775	0.0253791	23.421
	D-01-22	5648	6.3544	0.00112507	8.4	0.203	0.0241667	21.4801
	D-01-8	1920	8	0.00416667	4.6	0.13725	0.029837	7.16087
	Final	26992	51.7456	0.00191707	62.15	2.54525	0.0409533	21.3624
D-02	D-02-A	2096	10.792	0.00514885	17.3	1.2245	0.0707803	13.7468
	D-02-B	3216	17.9096	0.00556891	34	1.69025	0.0497132	8.92693
	D-02-C	4768	1.7104	0.000358725	13.25	0.721	0.0544151	151.69
	D-02-D	1952	3.3352	0.00170861	13	0.6575	0.0505769	29.6013
	Final	12032	33.7472	0.00280479	77.55	4.29325	0.0553611	19.7381

## Sheet: Data S4
Supplementary Data 4. Effectiveness of host DNA enrichment and genome sequencing statistics.
Individual ID	Data amount (Gb)	Number of sequencing reads	Mapped reads	Enrichment efficiency	Duplicate reads (Library complexity)	Unique reads	% of reads used (Enrichment sensitivity)	Covered bases	Coverage (%)	Number of heterozygotes	Number of homozygotes	SNP number
A01	150.929	1006195174	199109142	0.197883	0.1001	178978846	0.898898	1902408000	0.680584	925724	334759	1260483
A04	201.902	1346015068	23024914	0.017106	0.1366	19853584	0.862265	605106150	0.216476	140278	346145	486423
A02	212.191	1414609260	35122148	0.0248282	0.0798	32287000	0.919277	885642900	0.316837	244141	436384	680525
B10	101.418	676118354	122750572	0.181552	0.0836	112453640	0.916115	1240463250	0.443774	632955	437228	1070183
B07	101.317	675446072	188651274	0.279299	0.0495	179191856	0.949858	2360079300	0.844315	792480	391549	1184029
B09	148.183	987886924	130883710	0.132489	0.0554	123537508	0.943872	1863208500	0.66656	745348	411127	1156475
B11	126.829	845528138	83358010	0.0985869	0.1273	72636628	0.871382	916842600	0.327999	556815	381146	937961
C08	103.573	690486254	115760192	0.16765	0.0709	107417974	0.927935	1360926000	0.486869	606207	442036	1048243
C14	101.99	679936302	157775802	0.232045	0.1734	130138576	0.824832	1200330450	0.429416	573092	440200	1013292
C19	212.145	1414302112	95043378	0.0672016	0.1288	82679042	0.869908	1225376250	0.438376	537187	444320	981507
C07	98.6143	657428896	67837526	0.103186	0.1144	59966696	0.883975	1110321150	0.397216	511993	463752	975745
C06	167.531	1116876356	91600588	0.082015	0.194	73675092	0.804308	984078900	0.352053	445434	438080	883514
C21	202.115	1347434205	69076132	0.0512649	0.3968	41607996	0.60235	892112100	0.319152	265398	442349	707747
C22	201.894	1345959920	36820072	0.027356	0.4785	19062550	0.517722	484145700	0.173202	62779	265352	328131
E01	250.286	1668573333	571672454	0.342612	0.4411	318484730	0.557111	1835534700	0.65666	713666	429121	1142787
E02	144.402	962683149	44071478	0.0457798	0.3333	29313990	0.665147	662159700	0.236887	191942	373628	565570
D01	331.195	2207966256	197668770	0.0895253	0.6723	64011780	0.323834	767677050	0.274635	119383	327706	447089
D02	284.223	1894818785	165054508	0.0871083	0.4881	83614906	0.50659	1206345600	0.431568	431704	463431	895135
Mean	174.486	1.16324e+09	1.33071e+08	0.114397	0.229106	9.60507e+07	0.7218	1.30457e+09	0.466706			875824

## Sheet: Data S5
Supplementary Data 5. Genome sequencing summary statistics of the museum samples.
Sample ID	Data amount (Gb)	Number of sequencing reads	Mapped reads	Duplicate reads	Unique reads	% of reads used	Covered bases	Coverage (%)	Heterozygote	Homozygote	SNP number
20180131FA	45.9195	306129956	211430177	6.77309e+07	89271379	69.0655	184332868	6.22309	18572	33155	51727
20180131MB	94.6838	631225248	483909525	2.03713e+08	99655970	76.6619	38946564	1.31484	3079	7260	10339
1	110.05	733667815	456495725	1.06832e+08	370211263	62.221	1867809261	63.0574	454750	176308	631058
2	271.517	1810112388	223274434	2.94484e+08	1.16971e+08	12.3348	1509726032	50.9685	295993	186453	482446
Mean	130.543	8.70284e+08	3.43777e+08	1.6819e+08	1.69027e+08	55.0708	9.00204e+08	30.391	193098	100794	293892

## Sheet: Data S6
Supplementary Data 6. NCBI accession numbers, reference genomes, and SNP filtering criteria for the 23 primate species used in this study.
Clade	Common name	Species name	Sample size	Sample ID	Reference genome (Accession no.)	Criteria of SNP filtering
Great ape	Mountain gorilla	Gorilla beringei beringei	6	ERS168207	Gorilla gorilla gorilla (GCA_029281585.1)	QD < 2, MQ < 55.0, FS > 40.0, SOR > 3, BaseQRankSum < -3, MQRankSum < -12.5, ReadPosRankSum < -3.0
Great ape	Mountain gorilla	Gorilla beringei beringei		ERS168204
Great ape	Mountain gorilla	Gorilla beringei beringei		ERS168410
Great ape	Mountain gorilla	Gorilla beringei beringei		ERS168174
Great ape	Mountain gorilla	Gorilla beringei beringei		ERS525616
Great ape	Mountain gorilla	Gorilla beringei beringei		ERS525617
Great ape	Eastern lowland gorilla	Gorilla beringei graueri	6	ERS525621	Gorilla gorilla gorilla (GCA_029281585.1)	QD < 2, MQ < 55.0, FS > 40.0, SOR > 3, BaseQRankSum < -3, MQRankSum < -12.5, ReadPosRankSum < -3.0
Great ape	Eastern lowland gorilla	Gorilla beringei graueri		ERS168205
Great ape	Eastern lowland gorilla	Gorilla beringei graueri		ERS525620
Great ape	Eastern lowland gorilla	Gorilla beringei graueri		ERS525622
Great ape	Eastern lowland gorilla	Gorilla beringei graueri		ERS525619
Great ape	Eastern lowland gorilla	Gorilla beringei graueri		ERS168206
Great ape	Bornean orangutan	Pongo pygmaeus	5	SRS396836	Pongo abelii (GCA_002880775.3)	QD < 2, MQ < 55.0, FS > 40.0, SOR > 5, BaseQRankSum < -3, MQRankSum < -12.5, ReadPosRankSum < -3.0
Great ape	Bornean orangutan	Pongo pygmaeus		SRS396835
Great ape	Bornean orangutan	Pongo pygmaeus		SRS396834
Great ape	Bornean orangutan	Pongo pygmaeus		SRS396833
Great ape	Bornean orangutan	Pongo pygmaeus		SRS396832
Great ape	Sumatran orangutan	Pongo abelii	5	SRS396841	Pongo abelii (GCA_002880775.3)	QD < 2, MQ < 55.0, FS > 40.0, SOR > 5, BaseQRankSum < -3, MQRankSum < -12.5, ReadPosRankSum < -3.0
Great ape	Sumatran orangutan	Pongo abelii		SRS396840
Great ape	Sumatran orangutan	Pongo abelii		SRS396839
Great ape	Sumatran orangutan	Pongo abelii		SRS396838
Great ape	Sumatran orangutan	Pongo abelii		SRS396837
Great ape	Nigeria-cameroon chimpanzee	Pan troglodytes ellioti	10	SRS396867	Pan troglodytes (GCA_028858775.1)	QD < 2.0, MQ < 55.0, FS > 40.0, SOR > 5.0, BaseQRankSum < -3, MQRankSum < -3.0, ReadPosRankSum < -3.0
Great ape	Nigeria-cameroon chimpanzee	Pan troglodytes ellioti		SRS396866
Great ape	Nigeria-cameroon chimpanzee	Pan troglodytes ellioti		SRS396865
Great ape	Nigeria-cameroon chimpanzee	Pan troglodytes ellioti		SRS396864
Great ape	Nigeria-cameroon chimpanzee	Pan troglodytes ellioti		SRS396863
Great ape	Nigeria-cameroon chimpanzee	Pan troglodytes ellioti		SRS396862
Great ape	Nigeria-cameroon chimpanzee	Pan troglodytes ellioti		SRS396861
Great ape	Nigeria-cameroon chimpanzee	Pan troglodytes ellioti		SRS396860
Great ape	Nigeria-cameroon chimpanzee	Pan troglodytes ellioti		SRS396859
Great ape	Nigeria-cameroon chimpanzee	Pan troglodytes ellioti		SRS396858
Great ape	Eastern chimpanzee	Pan troglodytes schweinfurthii	5	SRS394730	Pan troglodytes (GCA_028858775.1)	QD < 12, MQ < 40.0, FS > 14.0, SOR > 3, BaseQRankSum < -3, MQRankSum < -3.0, ReadPosRankSum < -3.0
Great ape	Eastern chimpanzee	Pan troglodytes schweinfurthii		SRR726275
Great ape	Eastern chimpanzee	Pan troglodytes schweinfurthii		SRS394779
Great ape	Eastern chimpanzee	Pan troglodytes schweinfurthii		SRS394801
Great ape	Eastern chimpanzee	Pan troglodytes schweinfurthii		SRS394804
Great ape	Central chimpanzee	Pan troglodytes troglodytes	5	SRS396843	Pan troglodytes (GCA_028858775.1)	QD < 7, MQ < 40.0, FS > 11.0, SOR > 3, BaseQRankSum < -3, MQRankSum < -2.0, ReadPosRankSum < -3.0
Great ape	Central chimpanzee	Pan troglodytes troglodytes		SRR748063
Great ape	Central chimpanzee	Pan troglodytes troglodytes		SRS396845
Great ape	Central chimpanzee	Pan troglodytes troglodytes		SRS396846
Great ape	Western chimpanzee	Pan troglodytes verus	5	SRS396823	Pan troglodytes (GCA_028858775.1)	QD < 4, MQ < 40.0, FS >14.0, SOR > 3, BaseQRankSum < -3, MQRankSum < -4.0, ReadPosRankSum < -3.0
Great ape	Western chimpanzee	Pan troglodytes verus		SRS396842
Great ape	Western chimpanzee	Pan troglodytes verus		SRS396848
Great ape	Western chimpanzee	Pan troglodytes verus		SRS396875
Great ape	Western chimpanzee	Pan troglodytes verus		SRS396822
Great ape	Bonobos	Pan paniscus	5	SRS395319	Pan troglodytes (GCA_028858775.1)	QD < 8, MQ < 40.0, FS > 10.0, SOR > 3, BaseQRankSum < -3, MQRankSum < -3.0, ReadPosRankSum < -3.0
Great ape	Bonobos	Pan paniscus		SRS396201
Great ape	Bonobos	Pan paniscus		SRS396202
Great ape	Bonobos	Pan paniscus		SRS396203
Great ape	Bonobos	Pan paniscus		SRS396209
Great ape	Western lowland gorilla	Gorilla gorilla gorilla	5	SRS396852	Gorilla gorilla gorilla (GCA_029281585.1)	QD < 5, MQ < 40.0, FS > 14.0, SOR > 3, BaseQRankSum < -3, MQRankSum < -5.0, ReadPosRankSum < -3.0
Great ape	Western lowland gorilla	Gorilla gorilla gorilla		SRS396851
Great ape	Western lowland gorilla	Gorilla gorilla gorilla		SRS396850
Great ape	Western lowland gorilla	Gorilla gorilla gorilla		SRS396830
Great ape	Western lowland gorilla	Gorilla gorilla gorilla		SRS396829
Small ape	Western Hoolock Gibbon	Hoolock hoolock	5	ERS14600400	Nomascus leucogenys (GCA_006542625.1)	QD < 12, MQ < 50.0, FS > 7.0, SOR > 3, BaseQRankSum < -3, MQRankSum < -7.0, ReadPosRankSum < -3.0
Small ape	Western Hoolock Gibbon	Hoolock hoolock		ERS14600401
Small ape	Western Hoolock Gibbon	Hoolock hoolock		ERS14600402
Small ape	Western Hoolock Gibbon	Hoolock hoolock		ERS14600403
Small ape	Western Hoolock Gibbon	Hoolock hoolock		ERS14600404
Old world monkey	Rhesus macaque	Macaca mulatta	9	SRS1761983	Macaca mulatta (GCA_003339765.3)	QD < 2, MQ < 55.0, FS > 40.0, SOR > 3, BaseQRankSum < -3, MQRankSum < -12.5, ReadPosRankSum < -3.0
Old world monkey	Rhesus macaque	Macaca mulatta		SRS1762022
Old world monkey	Rhesus macaque	Macaca mulatta		SRS1762008
Old world monkey	Rhesus macaque	Macaca mulatta		SRS1761962
Old world monkey	Rhesus macaque	Macaca mulatta		SRS1761966
Old world monkey	Rhesus macaque	Macaca mulatta		SRS1761971
Old world monkey	Rhesus macaque	Macaca mulatta		SRS1761950
Old world monkey	Rhesus macaque	Macaca mulatta		SRS1761951
Old world monkey	Rhesus macaque	Macaca mulatta		SRS1762013
Old world monkey	Black snub-nosed monkey	Rhinopithecus bieti	8	SRS807393	Rhinopithecus roxellana (GCA_007565055.1)	QD < 2, MQ < 55.0, FS > 40.0, SOR > 3, BaseQRankSum < -3, MQRankSum < -12.5, ReadPosRankSum < -3.0
Old world monkey	Black snub-nosed monkey	Rhinopithecus bieti		SRS807392
Old world monkey	Black snub-nosed monkey	Rhinopithecus bieti		SRS807390
Old world monkey	Black snub-nosed monkey	Rhinopithecus bieti		SRS807389
Old world monkey	Black snub-nosed monkey	Rhinopithecus bieti		SRS807388
Old world monkey	Black snub-nosed monkey	Rhinopithecus bieti		SRS807387
Old world monkey	Black snub-nosed monkey	Rhinopithecus bieti		SRS807386
Old world monkey	Black snub-nosed monkey	Rhinopithecus bieti		SRS807373
Old world monkey	Golden snub-nosed monkey	Rhinopithecus roxellana	26	SRS807421	Rhinopithecus roxellana (GCA_007565055.1)	QD < 2, MQ < 55.0, FS > 40.0, SOR > 3, BaseQRankSum < -3, MQRankSum < -12.5, ReadPosRankSum < -3.0
Old world monkey	Golden snub-nosed monkey	Rhinopithecus roxellana		SRS807420
Old world monkey	Golden snub-nosed monkey	Rhinopithecus roxellana		SRS807419
Old world monkey	Golden snub-nosed monkey	Rhinopithecus roxellana		SRS807418
Old world monkey	Golden snub-nosed monkey	Rhinopithecus roxellana		SRS807417
Old world monkey	Golden snub-nosed monkey	Rhinopithecus roxellana		SRS807415
Old world monkey	Golden snub-nosed monkey	Rhinopithecus roxellana		SRS807414
Old world monkey	Golden snub-nosed monkey	Rhinopithecus roxellana		SRS807413
Old world monkey	Golden snub-nosed monkey	Rhinopithecus roxellana		SRS807412
Old world monkey	Golden snub-nosed monkey	Rhinopithecus roxellana		SRS807411
Old world monkey	Golden snub-nosed monkey	Rhinopithecus roxellana		SRS807410
Old world monkey	Golden snub-nosed monkey	Rhinopithecus roxellana		SRS807408
Old world monkey	Golden snub-nosed monkey	Rhinopithecus roxellana		SRS807409
Old world monkey	Golden snub-nosed monkey	Rhinopithecus roxellana		SRS807407
Old world monkey	Golden snub-nosed monkey	Rhinopithecus roxellana		SRS807404
Old world monkey	Golden snub-nosed monkey	Rhinopithecus roxellana		SRS807427
Old world monkey	Golden snub-nosed monkey	Rhinopithecus roxellana		SRS807426
Old world monkey	Golden snub-nosed monkey	Rhinopithecus roxellana		SRS807425
Old world monkey	Golden snub-nosed monkey	Rhinopithecus roxellana		SRS807424
Old world monkey	Golden snub-nosed monkey	Rhinopithecus roxellana		SRS807423
Old world monkey	Golden snub-nosed monkey	Rhinopithecus roxellana		SRS807416
Old world monkey	Golden snub-nosed monkey	Rhinopithecus roxellana		SRS807405
Old world monkey	Golden snub-nosed monkey	Rhinopithecus roxellana		SRS807401
Old world monkey	Golden snub-nosed monkey	Rhinopithecus roxellana		SRS807399
Old world monkey	Golden snub-nosed monkey	Rhinopithecus roxellana		SRS807398
Old world monkey	Golden snub-nosed monkey	Rhinopithecus roxellana		SRS807402
Old world monkey	Olive baboon	Papio anubis	5	ERS14600303	Papio anubis (GCA_008728515.1)	QD < 4, MQ < 50.0, FS > 13.0, SOR > 3, BaseQRankSum < -3, MQRankSum < -6.0, ReadPosRankSum < -3.0
Old world monkey	Olive baboon	Papio anubis		ERS14600304
Old world monkey	Olive baboon	Papio anubis		ERS14600305
Old world monkey	Olive baboon	Papio anubis		ERS14600306
Old world monkey	Olive baboon	Papio anubis		ERS14600307
Old world monkey	Yellow baboon	Paapio cynocephalus	5	ERS14600317	Papio anubis (GCA_008728515.1)	QD < 6, MQ < 50.0, FS > 12.0, SOR > 3, BaseQRankSum < -3, MQRankSum < -4.0, ReadPosRankSum < -3.0
Old world monkey	Yellow baboon	Paapio cynocephalus		ERS14600318
Old world monkey	Yellow baboon	Paapio cynocephalus		ERS14600319
Old world monkey	Yellow baboon	Paapio cynocephalus		ERS14600320
Old world monkey	Yellow baboon	Paapio cynocephalus		ERS14600321
Old world monkey	Lion-tailed Macaque	Macaca silenus	5	ERS14600445	Macaca mulatta (GCA_003339765.3)	QD < 9, MQ < 40.0, FS > 10.0, SOR > 3, BaseQRankSum < -3, MQRankSum < -4.0, ReadPosRankSum < -3.0
Old world monkey	Lion-tailed Macaque	Macaca silenus		ERS14600446
Old world monkey	Lion-tailed Macaque	Macaca silenus		ERS14600447
Old world monkey	Lion-tailed Macaque	Macaca silenus		ERS14600448
Old world monkey	Lion-tailed Macaque	Macaca silenus		ERS14600452
Old world monkey	Mona Monkey	Cercopithecus mona	5	SRS6373985	Macaca mulatta (GCA_003339765.3)	QD < 11, MQ < 50.0, FS > 8.0, SOR > 3, BaseQRankSum < -3, MQRankSum < -2.0, ReadPosRankSum < -3.0
Old world monkey	Mona Monkey	Cercopithecus mona		SRS6373984
Old world monkey	Mona Monkey	Cercopithecus mona		SRS6373983
Old world monkey	Mona Monkey	Cercopithecus mona		SRS6373982
Old world monkey	Mona Monkey	Cercopithecus mona		SRS6373981
New world monkey	Black-faced Black Spider Monkey	Ateles chamek	5	ERS12091877	Callithrix jacchus (GCA_011100555.2)	QD < 13, MQ < 40.0, FS > 5.0, SOR > 3, BaseQRankSum < -3, MQRankSum < -3.0, ReadPosRankSum < -3.0
New world monkey	Black-faced Black Spider Monkey	Ateles chamek		ERS12091878
New world monkey	Black-faced Black Spider Monkey	Ateles chamek		ERS12091879
New world monkey	Black-faced Black Spider Monkey	Ateles chamek		ERS12091880
New world monkey	Black-faced Black Spider Monkey	Ateles chamek		ERS12091874
New world monkey	Bald-headed Uakari	Cacajao calvus ssp	3	ERS12091899	Pithecia pithecia (GCA_023779675.1)	QD < 14, MQ < 45.0, FS > 4.0, SOR > 3, BaseQRankSum < -3, MQRankSum < -3.0, ReadPosRankSum < -3.0
New world monkey	Bald-headed Uakari	Cacajao calvus ssp		ERS12091900
New world monkey	Bald-headed Uakari	Cacajao calvus ssp		ERS12091901
New world monkey	White-nosed Saki	Chiropotes albinasus	5	ERS12091943	Pithecia pithecia (GCA_023779675.1)	QD < 15, MQ < 55.0, FS > 12.0, SOR > 3, BaseQRankSum < -3, MQRankSum < -6.0, ReadPosRankSum < -3.0
New world monkey	White-nosed Saki	Chiropotes albinasus		ERS12092001
New world monkey	White-nosed Saki	Chiropotes albinasus		ERS12091944
New world monkey	White-nosed Saki	Chiropotes albinasus		ERS12091969
New world monkey	White-nosed Saki	Chiropotes albinasus		ERS12091945
New world monkey	Golden-backed Squirrel Monkey	Saimiri ustus	5	ERS12092019	Cebus albifrons (GCA_023783575.1)	QD < 16, MQ < 40.0, FS > 6.0, SOR > 3, BaseQRankSum < -3, MQRankSum < -3.0, ReadPosRankSum < -3.0
New world monkey	Golden-backed Squirrel Monkey	Saimiri ustus		ERS12092020
New world monkey	Golden-backed Squirrel Monkey	Saimiri ustus		ERS12092021
New world monkey	Golden-backed Squirrel Monkey	Saimiri ustus		ERS12092022
New world monkey	Golden-backed Squirrel Monkey	Saimiri ustus		ERS12092023
New world monkey	Purús Red Howler Monkey	Alouatta puruensis	5	ERS12091849	Ateles geoffroyi (GCA_023783555.1)	QD < 11, MQ < 45.0, FS > 7.0, SOR > 3, BaseQRankSum < -3, MQRankSum < -3.0, ReadPosRankSum < -3.0
New world monkey	Purús Red Howler Monkey	Alouatta puruensis		ERS12091850
New world monkey	Purús Red Howler Monkey	Alouatta puruensis		ERS12091851
New world monkey	Purús Red Howler Monkey	Alouatta puruensis		ERS12091852
New world monkey	Purús Red Howler Monkey	Alouatta puruensis		ERS12091854

## Sheet: Data S7
Supplementary Data 7. Summary of population genetic estimates for the 24 focal primate species.
English name	Endangered status	Ne	95% CI	Heterozygosity (median)	Inbreeding level (median)	Genetic load (LOF) (median)	Genetic load (deleterious) (median)	Census population size	Geographical population
Hainan gibbon	Threatened	2	0.4-5.0	0.00087955	0.046	0.316687	0.275303	42	1
White-nosed Saki		5.2	5.0-10.7	0.000835774	0.4218	0.712732	0.79535	NA	NA
Western chimpanzee		14.8	8.9-22.1	0.000586552	0.0412	0.442897	0.452541	21,000-55,000	1
Bald-headed Uakari		10.7	9-39.3	0.000697901	0.17	0.388742	0.50998	NA	NA
Purús Red Howler		15.8	14.4-17.2	0.00114364	0.3554	0.430269	0.481523	NA	NA
Goden sub-nosed monkey		10.6	9.8-11.5	0.000315924	0.299	0.396759	0.59982	15000	2
Bonobo		18.3	10.6-28.1	0.000111069	0.0598	0.458964	0.43782	15,000-20,000	1
Eastern lowland gorilla		13.7	10.5-18.8	0.000379398	0.3309	0.496932	0.499599	4000	2
Central chimpanzee		22.4	7.8-44.7	0.000179166	0.13275	0.390432	0.406235	115000	1
Black-faced Black Spider Monkey		21.1	13.3-30.7	0.000520972	0.1716	0.336925	0.452353	NA	NA
Montain gorilla		16.6	14.0-21.1	0.000388505	0.3309	0.40803	0.496433	1063	1
Bornean orangutan		29	20.7-49.2	0.000650831	0.27275	0.419214	0.538926	104700	3
Black sub-nosed monkey		32.7	28.7-38.0	0.000262666	0.29575	0.425132	0.50837	1000	1
Sumatran orangutan		29	19.5-42.9	0.00142276	0.189	0.428822	0.375509	7500	1
Eastern chimpanzee		53.1	17.3-108.8	0.000799976	0.1034	0.452307	0.498346	76,400-119,600	1
Lion-tailed macaque		45	17.3-85.7	0.000753582	0.094	0.475031	0.410985	4000	NA
Nigeria-Cameroon chimpanzee		45.9	28.8-121.0	0.000346952	0.2049	0.349651	0.483287	6500	1
Western Hoolock Gibbon		61.2	12.7-147.4	0.000700827	0.0328	0.302928	0.393595	2900	NA
Western lowland gorilla		54.4	16.3-144.9	0.00148474	0.5488	0.252064	0.279249	>100,000	NA
Golden-backed Squirrel Monkey	Unthreatened	42.5	31.0-132	0.000541776	0.0356	0.261904	0.317858	NA	NA
Yellow baboon		82.4	28.6-164.2	0.00343994	0.0072	0.182564	0.268322	NA	NA
Mona monkey		119.8	24.7-288.4	0.000996853	0.0436	0.339489	0.450562	NA	3
Olive baboon		171.1	20-858.9	0.00296622	0.009	0.0950428	0.216015	NA	NA
Rhesus macaque		173.3	111.1-488.3	0.00130318	0.00871111	0.116798	0.414824	NA	>5
The orange and green blocks denote the lowest and top three species, respectively; IUCN Critically Endangered, Endangered, and Vulnerable species were grouped as threatened primates, and Near Threatened and Least Concern species as unthreatened primates.

## Sheet: Data S8
Suppmentary Data 8. Functional annotations of balancing selected genes in the Hainan gibbon population.
Gene	Functional description	Reference
EVPL	Envoplakin, is a component of desmosomes and the epidermal cornified envelope	(92,93)
TMEM105	Transmembrane protein 105, Uncharacterized	NA
ANKRD36B	Ankyrin repeat domain-containing protein 36B, is a marker gene for T cells	NA
SBNO2	Strawberry notch homolog 2, is a novel inflammatory response factor predominantly but not exclusively expressed by astrocytes in the central nervous system	(94)
GUSB	Beta-glucuronidase, belongs to members of the glycosidase family of enzymes that catalyze breakdown of complex carbohydrates	(26)
PPP5C	Protein phosphatase 5 catalytic subunit, encodes a serine/threonine phosphatase which is a member of the protein phosphatase catalytic subunit family	(95)
BAZ1B	Bromodomain adjacent to zinc finger domain 1B, involves in Williams-Beuren Syndrome, a multisystem disorder characterized by cardiovascular disease (elastin arteriopathy, most often manifesting as supravalvar aortic stenosis), developmental delay, usually mild intellectual disability, a specific cognitive profile, unique personality characteristics	(96)
EPHB4	EPH receptor B4, mediates numerous developmental processes, particularly in the nervous system	(97)
ABCC1	ATP binding cassette subfamily C member 1, involves in arachidonic acid metabolism and sphingolipid signaling pathway	(98)
TEKT3	Tektin 3, is required for progressive sperm motility in mice	(24)
AP2A2	Adaptor related protein complex 2 subunit alpha 2, regulates lipolysis in adipose tissue through PKA-mediated signaling	(99)
DTWD2	DTW domain containing 2, assotiates with the pathogenesis of alcohol consumption phenotypes and alcohol-related disorders	(100)
SSBP3	Single stranded DNA binding protein 3, is a regulator for mouse ESCs to differentiate into trophoblast-like cells	(101)
CXADR	Ig-like cell adhesion molecule, is a type I membrane receptor for group B coxsackieviruses and subgroup C adenoviruse. Canonical coxsackievirus and adenovirus receptor (CXADR) is a transmembrane component of cell junctions that is crucial for cardiac and testicular functions via its homophilic and heterophilic interaction.	(102)
ANP32B	Acidic nuclear phosphoprotein 32 family member B, is an immunomodulator of inflammation	(103)
SHISAL1	Shisa like 1, is an immunomodulator of inflammation	NA
PANK3	Pantothenate kinase 3, plays a role in the physiological regulation of coenzyme A (CoA) levels	(104)
ORM1	Orosomucoid 1, may be involved in aspects of immunosuppression	(105)
USP6NL	USP6 N-terminal like, may associate with Nipah virus encephalitis	(106)
RRM2	Ribonucleoside-diphosphate reductase subunit M2, plays a key role in converting ribonucleoside diphosphate to 2′-deoxyribonucleoside diphosphate	(107)
CCT6B	T-complex protein 1 subunit zeta isoform deficiency induces murine teratospermia
POTEB3	POTE Ankyrin Domain Family Member B3 is a Protein Coding gene. Diseases associated with POTEB3 include Childhood Kidney Cell Carcinoma.	https://www.genecards.org/cgi-bin/carddisp.pl?gene=POTEB3

## Sheet: Data S9
Supplementary Data 9. Variable sites on the 880 bp mitochondrial D-loop regions in the studied Hainan gibbons.
Hyplotype	Individual
A	A01	G	T	G	T	A	T	C	T	A	G	T	T	G	A	G	G	G	G	G	T	A	G	C	T	G	T	T	A	A	A	G	G	C	G	T	G	T	A	C	C	G	C	C	A	A	A	A	G
A	A02	.	.	.	.	.	.	.	.	.	.	.	.	.	.	.	.	.	.	.	.	.	.	.	.	.	.	.	.	.	.	.	.	.	.	.	.	.	.	.	.	.	.	.	.	.	.	.	.
A	B11	.	.	.	.	.	.	.	.	.	.	.	.	.	.	.	.	.	.	.	.	.	.	.	.	.	.	.	.	.	.	.	.	.	.	.	.	.	.	.	.	.	.	.	.	.	.	.	.
A	C06	.	.	.	.	.	.	.	.	.	.	.	.	.	.	.	.	.	.	.	.	.	.	.	.	.	.	.	.	.	.	.	.	.	.	.	.	.	.	.	.	.	.	.	.	.	.	.	.
A	C14	.	.	.	.	.	.	.	.	.	.	.	.	.	.	.	.	.	.	.	.	.	.	.	.	.	.	.	.	.	.	.	.	.	.	.	.	.	.	.	.	.	.	.	.	.	.	.	.
A	C19	.	.	.	.	.	.	.	.	.	.	.	.	.	.	.	.	.	.	.	.	.	.	.	.	.	.	.	.	.	.	.	.	.	.	.	.	.	.	.	.	.	.	.	.	.	.	.	.
A	D01	.	.	.	.	.	.	.	.	.	.	.	.	.	.	.	.	.	.	.	.	.	.	.	.	.	.	.	.	.	.	.	.	.	.	.	.	.	.	.	.	.	.	.	.	.	.	.	.
A	E01	.	.	.	.	.	.	.	.	.	.	.	.	.	.	.	.	.	.	.	.	.	.	.	.	.	.	.	.	.	.	.	.	.	.	.	.	.	.	.	.	.	.	.	.	.	.	.	.
B	A04	.	.	.	.	.	.	.	.	.	.	.	.	.	.	.	.	.	.	.	.	.	.	.	.	.	.	.	.	.	.	.	.	.	.	.	.	.	.	.	.	.	.	.	.	.	.	.	.
B	B07	.	.	.	.	.	.	.	.	.	.	.	.	.	.	.	.	.	.	.	.	.	.	.	.	.	.	.	.	.	.	.	.	.	.	.	.	.	.	.	.	.	.	.	.	.	.	.	.
B	B09	.	.	.	.	.	.	.	.	.	.	.	.	.	.	.	.	.	.	.	.	.	.	.	.	.	.	.	.	.	.	.	.	.	.	.	.	.	.	.	.	.	.	.	.	.	.	.	.
B	B10	.	.	.	.	.	.	.	.	.	.	.	.	.	.	.	.	.	.	.	.	.	.	.	.	.	.	.	.	.	.	.	.	.	.	.	.	.	.	.	.	.	.	.	.	.	.	.	.
B	C07	.	.	.	.	.	.	.	.	.	.	.	.	.	.	.	.	.	.	.	.	.	.	.	.	.	.	.	.	.	.	.	.	.	.	.	.	.	.	.	.	.	.	.	.	.	.	.	.
B	C08	.	.	.	.	.	.	.	.	.	.	.	.	.	.	.	.	.	.	.	.	.	.	.	.	.	.	.	.	.	.	.	.	.	.	.	.	.	.	.	.	.	.	.	.	.	.	.	.
B	C21	.	.	.	.	.	.	.	.	.	.	.	.	.	.	.	.	.	.	.	.	.	.	.	.	.	.	.	.	.	.	.	.	.	.	.	.	.	.	.	.	.	.	.	.	.	.	.	.
B	C22	.	.	.	.	.	.	.	.	.	.	.	.	.	.	.	.	.	.	.	.	.	.	.	.	.	.	.	.	.	.	.	.	.	.	.	.	.	.	.	.	.	.	.	.	.	.	.	.
B	D02	.	.	.	.	.	.	.	.	.	.	.	.	.	.	.	.	.	.	.	.	.	.	.	.	.	.	.	.	.	.	.	.	.	.	.	.	.	.	.	.	.	.	.	.	.	.	.	.
B	E02	.	.	.	.	.	.	.	.	.	.	.	.	.	.	.	.	.	.	.	.	.	.	.	.	.	.	.	.	.	.	.	.	.	.	.	.	.	.	.	.	.	.	.	.	.	.	.	.
A	A01	T	T	C	T	T	T	G	T	T	T	T	T	G	G	G	G	G	G	T	T	T	G	G	C	A	G	A	G	A	T	G	G	G	G	G	G	G	A	G	G	G	G	G	G	A	T	T	T
A	A02	.	.	.	.	.	.	.	.	.	.	.	.	.	.	.	.	.	.	.	.	.	.	.	.	.	.	.	.	.	.	.	.	.	.	.	.	.	.	.	.	.	.	.	.	.	.	.	.
A	B11	.	.	.	.	.	.	.	.	.	.	.	.	.	.	.	.	.	.	.	.	.	.	.	.	.	.	.	.	.	.	.	.	.	.	.	.	.	.	.	.	.	.	.	.	.	.	.	.
A	C06	.	.	.	.	.	.	.	.	.	.	.	.	.	.	.	.	.	.	.	.	.	.	.	.	.	.	.	.	.	.	.	.	.	.	.	.	.	.	.	.	.	.	.	.	.	.	.	.
A	C14	.	.	.	.	.	.	.	.	.	.	.	.	.	.	.	.	.	.	.	.	.	.	.	.	.	.	.	.	.	.	.	.	.	.	.	.	.	.	.	.	.	.	.	.	.	.	.	.
A	C19	.	.	.	.	.	.	.	.	.	.	.	.	.	.	.	.	.	.	.	.	.	.	.	.	.	.	.	.	.	.	.	.	.	.	.	.	.	.	.	.	.	.	.	.	.	.	.	.
A	D01	.	.	.	.	.	.	.	.	.	.	.	.	.	.	.	.	.	.	.	.	.	.	.	.	.	.	.	.	.	.	.	.	.	.	.	.	.	.	.	.	.	.	.	.	.	.	.	.
A	E01	.	.	.	.	.	.	.	.	.	.	.	.	.	.	.	.	.	.	.	.	.	.	.	.	.	.	.	.	.	.	.	.	.	.	.	.	.	.	.	.	.	.	.	.	.	.	.	.
B	A04	.	.	.	.	.	.	.	.	.	.	.	.	.	.	.	.	.	.	.	.	.	.	.	.	.	.	.	.	.	.	.	.	.	.	.	.	.	.	.	.	.	.	.	.	.	.	.	.
B	B07	.	.	.	.	.	.	.	.	.	.	.	.	.	.	.	.	.	.	.	.	.	.	.	.	.	.	.	.	.	.	.	.	.	.	.	.	.	.	.	.	.	.	.	.	.	.	.	.
B	B09	.	.	.	.	.	.	.	.	.	.	.	.	.	.	.	.	.	.	.	.	.	.	.	.	.	.	.	.	.	.	.	.	.	.	.	.	.	.	.	.	.	.	.	.	.	.	.	.
B	B10	.	.	.	.	.	.	.	.	.	.	.	.	.	.	.	.	.	.	.	.	.	.	.	.	.	.	.	.	.	.	.	.	.	.	.	.	.	.	.	.	.	.	.	.	.	.	.	.
B	C07	.	.	.	.	.	.	.	.	.	.	.	.	.	.	.	.	.	.	.	.	.	.	.	.	.	.	.	.	.	.	.	.	.	.	.	.	.	.	.	.	.	.	.	.	.	.	.	.
B	C08	.	.	.	.	.	.	.	.	.	.	.	.	.	.	.	.	.	.	.	.	.	.	.	.	.	.	.	.	.	.	.	.	.	.	.	.	.	.	.	.	.	.	.	.	.	.	.	.
B	C21	.	.	.	.	.	.	.	.	.	.	.	.	.	.	.	.	.	.	.	.	.	.	.	.	.	.	.	.	.	.	.	.	.	.	.	.	.	.	.	.	.	.	.	.	.	.	.	.
B	C22	.	.	.	.	.	.	.	.	.	.	.	.	.	.	.	.	.	.	.	.	.	.	.	.	.	.	.	.	.	.	.	.	.	.	.	.	.	.	.	.	.	.	.	.	.	.	.	.
B	D02	.	.	.	.	.	.	.	.	.	.	.	.	.	.	.	.	.	.	.	.	.	.	.	.	.	.	.	.	.	.	.	.	.	.	.	.	.	.	.	.	.	.	.	.	.	.	.	.
B	E02	.	.	.	.	.	.	.	.	.	.	.	.	.	.	.	.	.	.	.	.	.	.	.	.	.	.	.	.	.	.	.	.	.	.	.	.	.	.	.	.	.	.	.	.	.	.	.	.
A	A01	G	T	A	G	G	T	C	G	G	T	T	A	T	T	G	T	T	A	T	G	T	C	C	A	A	C	A	A	G	C	A	T	G	A	A	T	T	A	A	T	T	A	A	C	A	C	C	T
A	A02	.	.	.	.	.	.	.	.	.	.	.	.	.	.	.	.	.	.	.	.	.	.	.	.	.	.	.	.	.	.	.	.	.	.	.	.	.	.	.	.	.	.	.	.	.	.	.	.
A	B11	.	.	.	.	.	.	.	.	.	.	.	.	.	.	.	.	.	.	.	.	.	.	.	.	.	.	.	.	.	.	.	.	.	.	.	.	.	.	.	.	.	.	.	.	.	.	.	.
A	C06	.	.	.	.	.	.	.	.	.	.	.	.	.	.	.	.	.	.	.	.	.	.	.	.	.	.	.	.	.	.	.	.	.	.	.	.	.	.	.	.	.	.	.	.	.	.	.	.
A	C14	.	.	.	.	.	.	.	.	.	.	.	.	.	.	.	.	.	.	.	.	.	.	.	.	.	.	.	.	.	.	.	.	.	.	.	.	.	.	.	.	.	.	.	.	.	.	.	.
A	C19	.	.	.	.	.	.	.	.	.	.	.	.	.	.	.	.	.	.	.	.	.	.	.	.	.	.	.	.	.	.	.	.	.	.	.	.	.	.	.	.	.	.	.	.	.	.	.	.
A	D01	.	.	.	.	.	.	.	.	.	.	.	.	.	.	.	.	.	.	.	.	.	.	.	.	.	.	.	.	.	.	.	.	.	.	.	.	.	.	.	.	.	.	.	.	.	.	.	.
A	E01	.	.	.	.	.	.	.	.	.	.	.	.	.	.	.	.	.	.	.	.	.	.	.	.	.	.	.	.	.	.	.	.	.	.	.	.	.	.	.	.	.	.	.	.	.	.	.	.
B	A04	.	.	.	.	.	.	.	.	.	.	.	.	.	.	.	.	.	.	.	.	.	.	.	.	.	.	.	.	.	.	.	.	.	.	.	.	.	.	.	.	.	.	.	.	.	.	.	.
B	B07	.	.	.	.	.	.	.	.	.	.	.	.	.	.	.	.	.	.	.	.	.	.	.	.	.	.	.	.	.	.	.	.	.	.	.	.	.	.	.	.	.	.	.	.	.	.	.	.
B	B09	.	.	.	.	.	.	.	.	.	.	.	.	.	.	.	.	.	.	.	.	.	.	.	.	.	.	.	.	.	.	.	.	.	.	.	.	.	.	.	.	.	.	.	.	.	.	.	.
B	B10	.	.	.	.	.	.	.	.	.	.	.	.	.	.	.	.	.	.	.	.	.	.	.	.	.	.	.	.	.	.	.	.	.	.	.	.	.	.	.	.	.	.	.	.	.	.	.	.
B	C07	.	.	.	.	.	.	.	.	.	.	.	.	.	.	.	.	.	.	.	.	.	.	.	.	.	.	.	.	.	.	.	.	.	.	.	.	.	.	.	.	.	.	.	.	.	.	.	.
B	C20	.	.	.	.	.	.	.	.	.	.	.	.	.	.	.	.	.	.	.	.	.	.	.	.	.	.	.	.	.	.	.	.	.	.	.	.	.	.	.	.	.	.	.	.	.	.	.	.
B	C21	.	.	.	.	.	.	.	.	.	.	.	.	.	.	.	.	.	.	.	.	.	.	.	.	.	.	.	.	.	.	.	.	.	.	.	.	.	.	.	.	.	.	.	.	.	.	.	.
B	C22	.	.	.	.	.	.	.	.	.	.	.	.	.	.	.	.	.	.	.	.	.	.	.	.	.	.	.	.	.	.	.	.	.	.	.	.	.	.	.	.	.	.	.	.	.	.	.	.
B	D02	.	.	.	.	.	.	.	.	.	.	.	.	.	.	.	.	.	.	.	.	.	.	.	.	.	.	.	.	.	.	.	.	.	.	.	.	.	.	.	.	.	.	.	.	.	.	.	.
B	E02	.	.	.	.	.	.	.	.	.	.	.	.	.	.	.	.	.	.	.	.	.	.	.	.	.	.	.	.	.	.	.	.	.	.	.	.	.	.	.	.	.	.	.	.	.	.	.	.
A	A01	G	T	A	G	G	T	G	C	G	A	T	T	A	A	T	A	A	T	G	G	A	A	T	G	G	G	T	C	A	G	G	A	A	T	C	A	A	A	G	A	C	A	G	A	T	A	C	T
A	A02	.	.	.	.	.	.	.	.	.	.	.	.	.	.	.	.	.	.	.	.	.	.	.	.	.	.	.	.	.	.	.	.	.	.	.	.	.	.	.	.	.	.	.	.	.	.	.	.
A	B11	.	.	.	.	.	.	.	.	.	.	.	.	.	.	.	.	.	.	.	.	.	.	.	.	.	.	.	.	.	.	.	.	.	.	.	.	.	.	.	.	.	.	.	.	.	.	.	.
A	C06	.	.	.	.	.	.	.	.	.	.	.	.	.	.	.	.	.	.	.	.	.	.	.	.	.	.	.	.	.	.	.	.	.	.	.	.	.	.	.	.	.	.	.	.	.	.	.	.
A	C14	.	.	.	.	.	.	.	.	.	.	.	.	.	.	.	.	.	.	.	.	.	.	.	.	.	.	.	.	.	.	.	.	.	.	.	.	.	.	.	.	.	.	.	.	.	.	.	.
A	C19	.	.	.	.	.	.	.	.	.	.	.	.	.	.	.	.	.	.	.	.	.	.	.	.	.	.	.	.	.	.	.	.	.	.	.	.	.	.	.	.	.	.	.	.	.	.	.	.
A	D01	.	.	.	.	.	.	.	.	.	.	.	.	.	.	.	.	.	.	.	.	.	.	.	.	.	.	.	.	.	.	.	.	.	.	.	.	.	.	.	.	.	.	.	.	.	.	.	.
A	E01	.	.	.	.	.	.	.	.	.	.	.	.	.	.	.	.	.	.	.	.	.	.	.	.	.	.	.	.	.	.	.	.	.	.	.	.	.	.	.	.	.	.	.	.	.	.	.	.
B	A04	.	.	.	.	.	.	.	.	.	.	.	.	.	.	.	.	.	.	.	.	.	.	.	.	.	.	.	.	.	.	.	.	.	.	.	.	.	.	.	.	.	.	.	.	.	.	.	.
B	B07	.	.	.	.	.	.	.	.	.	.	.	.	.	.	.	.	.	.	.	.	.	.	.	.	.	.	.	.	.	.	.	.	.	.	.	.	.	.	.	.	.	.	.	.	.	.	.	.
B	B09	.	.	.	.	.	.	.	.	.	.	.	.	.	.	.	.	.	.	.	.	.	.	.	.	.	.	.	.	.	.	.	.	.	.	.	.	.	.	.	.	.	.	.	.	.	.	.	.
B	B10	.	.	.	.	.	.	.	.	.	.	.	.	.	.	.	.	.	.	.	.	.	.	.	.	.	.	.	.	.	.	.	.	.	.	.	.	.	.	.	.	.	.	.	.	.	.	.	.
B	C07	.	.	.	.	.	.	.	.	.	.	.	.	.	.	.	.	.	.	.	.	.	.	.	.	.	.	.	.	.	.	.	.	.	.	.	.	.	.	.	.	.	.	.	.	.	.	.	.
B	C20	.	.	.	.	.	.	.	.	.	.	.	.	.	.	.	.	.	.	.	.	.	.	.	.	.	.	.	.	.	.	.	.	.	.	.	.	.	.	.	.	.	.	.	.	.	.	.	.
B	C21	.	.	.	.	.	.	.	.	.	.	.	.	.	.	.	.	.	.	.	.	.	.	.	.	.	.	.	.	.	.	.	.	.	.	.	.	.	.	.	.	.	.	.	.	.	.	.	.
B	C22	.	.	.	.	.	.	.	.	.	.	.	.	.	.	.	.	.	.	.	.	.	.	.	.	.	.	.	.	.	.	.	.	.	.	.	.	.	.	.	.	.	.	.	.	.	.	.	.
B	D02	.	.	.	.	.	.	.	.	.	.	.	.	.	.	.	.	.	.	.	.	.	.	.	.	.	.	.	.	.	.	.	.	.	.	.	.	.	.	.	.	.	.	.	.	.	.	.	.
B	E02	.	.	.	.	.	.	.	.	.	.	.	.	.	.	.	.	.	.	.	.	.	.	.	.	.	.	.	.	.	.	.	.	.	.	.	.	.	.	.	.	.	.	.	.	.	.	.	.
A	A01	C	A	A	T	G	C	T	A	T	C	G	C	G	T	G	C	A	C	A	C	C	C	C	C	T	T	A	T	A	A	A	A	A	T	A	C	C	A	A	A	T	G	C	A	T	G	G	A
A	A02	.	.	.	.	.	.	.	.	.	.	.	.	.	.	.	.	.	.	.	.	.	.	.	.	.	.	.	.	.	.	.	.	.	.	.	.	.	.	.	.	.	.	.	.	.	.	.	.
A	B11	.	.	.	.	.	.	.	.	.	.	.	.	.	.	.	.	.	.	.	.	.	.	.	.	.	.	.	.	.	.	.	.	.	.	.	.	.	.	.	.	.	.	.	.	.	.	.	.
A	C06	.	.	.	.	.	.	.	.	.	.	.	.	.	.	.	.	.	.	.	.	.	.	.	.	.	.	.	.	.	.	.	.	.	.	.	.	.	.	.	.	.	.	.	.	.	.	.	.
A	C14	.	.	.	.	.	.	.	.	.	.	.	.	.	.	.	.	.	.	.	.	.	.	.	.	.	.	.	.	.	.	.	.	.	.	.	.	.	.	.	.	.	.	.	.	.	.	.	.
A	C19	.	.	.	.	.	.	.	.	.	.	.	.	.	.	.	.	.	.	.	.	.	.	.	.	.	.	.	.	.	.	.	.	.	.	.	.	.	.	.	.	.	.	.	.	.	.	.	.
A	D01	.	.	.	.	.	.	.	.	.	.	.	.	.	.	.	.	.	.	.	.	.	.	.	.	.	.	.	.	.	.	.	.	.	.	.	.	.	.	.	.	.	.	.	.	.	.	.	.
A	E01	.	.	.	.	.	.	.	.	.	.	.	.	.	.	.	.	.	.	.	.	.	.	.	.	.	.	.	.	.	.	.	.	.	.	.	.	.	.	.	.	.	.	.	.	.	.	.	.
B	A04	.	.	.	.	.	.	.	.	.	.	.	.	.	.	.	.	.	.	.	.	.	.	.	.	.	.	.	.	.	.	.	.	.	.	.	.	.	.	.	.	.	.	.	.	.	.	.	.
B	B07	.	.	.	.	.	.	.	.	.	.	.	.	.	.	.	.	.	.	.	.	.	.	.	.	.	.	.	.	.	.	.	.	.	.	.	.	.	.	.	.	.	.	.	.	.	.	.	.
B	B09	.	.	.	.	.	.	.	.	.	.	.	.	.	.	.	.	.	.	.	.	.	.	.	.	.	.	.	.	.	.	.	.	.	.	.	.	.	.	.	.	.	.	.	.	.	.	.	.
B	B10	.	.	.	.	.	.	.	.	.	.	.	.	.	.	.	.	.	.	.	.	.	.	.	.	.	.	.	.	.	.	.	.	.	.	.	.	.	.	.	.	.	.	.	.	.	.	.	.
B	C07	.	.	.	.	.	.	.	.	.	.	.	.	.	.	.	.	.	.	.	.	.	.	.	.	.	.	.	.	.	.	.	.	.	.	.	.	.	.	.	.	.	.	.	.	.	.	.	.
B	C20	.	.	.	.	.	.	.	.	.	.	.	.	.	.	.	.	.	.	.	.	.	.	.	.	.	.	.	.	.	.	.	.	.	.	.	.	.	.	.	.	.	.	.	.	.	.	.	.
B	C21	.	.	.	.	.	.	.	.	.	.	.	.	.	.	.	.	.	.	.	.	.	.	.	.	.	.	.	.	.	.	.	.	.	.	.	.	.	.	.	.	.	.	.	.	.	.	.	.
B	C22	.	.	.	.	.	.	.	.	.	.	.	.	.	.	.	.	.	.	.	.	.	.	.	.	.	.	.	.	.	.	.	.	.	.	.	.	.	.	.	.	.	.	.	.	.	.	.	.
B	D02	.	.	.	.	.	.	.	.	.	.	.	.	.	.	.	.	.	.	.	.	.	.	.	.	.	.	.	.	.	.	.	.	.	.	.	.	.	.	.	.	.	.	.	.	.	.	.	.
B	E02	.	.	.	.	.	.	.	.	.	.	.	.	.	.	.	.	.	.	.	.	.	.	.	.	.	.	.	.	.	.	.	.	.	.	.	.	.	.	.	.	.	.	.	.	.	.	.	.
A	A01	C	C	C	G	T	G	A	T	C	C	A	T	C	G	T	G	A	T	G	T	C	T	T	A	T	T	T	A	A	G	G	G	G	A	A	C	G	T	G	T	G	G	G	C	G	A	T	T
A	A02	.	.	.	.	.	.	.	.	.	.	.	.	.	.	.	.	.	.	.	.	.	.	.	.	.	.	.	.	.	.	.	.	.	.	.	.	.	.	.	.	.	.	.	.	.	.	.	.
A	B11	.	.	.	.	.	.	.	.	.	.	.	.	.	.	.	.	.	.	.	.	.	.	.	.	.	.	.	.	.	.	.	.	.	.	.	.	.	.	.	.	.	.	.	.	.	.	.	.
A	C06	.	.	.	.	.	.	.	.	.	.	.	.	.	.	.	.	.	.	.	.	.	.	.	.	.	.	.	.	.	.	.	.	.	.	.	.	.	.	.	.	.	.	.	.	.	.	.	.
A	C14	.	.	.	.	.	.	.	.	.	.	.	.	.	.	.	.	.	.	.	.	.	.	.	.	.	.	.	.	.	.	.	.	.	.	.	.	.	.	.	.	.	.	.	.	.	.	.	.
A	C19	.	.	.	.	.	.	.	.	.	.	.	.	.	.	.	.	.	.	.	.	.	.	.	.	.	.	.	.	.	.	.	.	.	.	.	.	.	.	.	.	.	.	.	.	.	.	.	.
A	D01	.	.	.	.	.	.	.	.	.	.	.	.	.	.	.	.	.	.	.	.	.	.	.	.	.	.	.	.	.	.	.	.	.	.	.	.	.	.	.	.	.	.	.	.	.	.	.	.
A	E01	.	.	.	.	.	.	.	.	.	.	.	.	.	.	.	.	.	.	.	.	.	.	.	.	.	.	.	.	.	.	.	.	.	.	.	.	.	.	.	.	.	.	.	.	.	.	.	.
B	A04	.	.	.	.	.	.	.	.	.	.	.	.	.	.	.	.	.	.	.	.	.	.	.	.	.	.	.	.	.	.	.	.	.	.	.	.	.	.	.	.	.	.	.	.	.	.	.	.
B	B07	.	.	.	.	.	.	.	.	.	.	.	.	.	.	.	.	.	.	.	.	.	.	.	.	.	.	.	.	.	.	.	.	.	.	.	.	.	.	.	.	.	.	.	.	.	.	.	.
B	B09	.	.	.	.	.	.	.	.	.	.	.	.	.	.	.	.	.	.	.	.	.	.	.	.	.	.	.	.	.	.	.	.	.	.	.	.	.	.	.	.	.	.	.	.	.	.	.	.
B	B10	.	.	.	.	.	.	.	.	.	.	.	.	.	.	.	.	.	.	.	.	.	.	.	.	.	.	.	.	.	.	.	.	.	.	.	.	.	.	.	.	.	.	.	.	.	.	.	.
B	C07	.	.	.	.	.	.	.	.	.	.	.	.	.	.	.	.	.	.	.	.	.	.	.	.	.	.	.	.	.	.	.	.	.	.	.	.	.	.	.	.	.	.	.	.	.	.	.	.
B	C20	.	.	.	.	.	.	.	.	.	.	.	.	.	.	.	.	.	.	.	.	.	.	.	.	.	.	.	.	.	.	.	.	.	.	.	.	.	.	.	.	.	.	.	.	.	.	.	.
B	C21	.	.	.	.	.	.	.	.	.	.	.	.	.	.	.	.	.	.	.	.	.	.	.	.	.	.	.	.	.	.	.	.	.	.	.	.	.	.	.	.	.	.	.	.	.	.	.	.
B	C22	.	.	.	.	.	.	.	.	.	.	.	.	.	.	.	.	.	.	.	.	.	.	.	.	.	.	.	.	.	.	.	.	.	.	.	.	.	.	.	.	.	.	.	.	.	.	.	.
B	D02	.	.	.	.	.	.	.	.	.	.	.	.	.	.	.	.	.	.	.	.	.	.	.	.	.	.	.	.	.	.	.	.	.	.	.	.	.	.	.	.	.	.	.	.	.	.	.	.
B	E02	.	.	.	.	.	.	.	.	.	.	.	.	.	.	.	.	.	.	.	.	.	.	.	.	.	.	.	.	.	.	.	.	.	.	.	.	.	.	.	.	.	.	.	.	.	.	.	.
A	A01	T	G	C	C	G	G	A	T	A	C	A	G	C	T	C	A	C	T	A	T	A	G	C	T	A	C	C	C	C	C	A	A	G	T	G	T	T	G	T	A	G	G	C	C	C	G	G	A
A	A02	.	.	.	.	.	.	.	.	.	.	.	.	.	.	.	.	.	.	.	.	.	.	.	.	.	.	.	.	.	.	.	.	.	.	.	.	.	.	.	.	.	.	.	.	.	.	.	.
A	B11	.	.	.	.	.	.	.	.	.	.	.	.	.	.	.	.	.	.	.	.	.	.	.	.	.	.	.	.	.	.	.	.	.	.	.	.	.	.	.	.	.	.	.	.	.	.	.	.
A	C06	.	.	.	.	.	.	.	.	.	.	.	.	.	.	.	.	.	.	.	.	.	.	.	.	.	.	.	.	.	.	.	.	.	.	.	.	.	.	.	.	.	.	.	.	.	.	.	.
A	C14	.	.	.	.	.	.	.	.	.	.	.	.	.	.	.	.	.	.	.	.	.	.	.	.	.	.	.	.	.	.	.	.	.	.	.	.	.	.	.	.	.	.	.	.	.	.	.	.
A	C19	.	.	.	.	.	.	.	.	.	.	.	.	.	.	.	.	.	.	.	.	.	.	.	.	.	.	.	.	.	.	.	.	.	.	.	.	.	.	.	.	.	.	.	.	.	.	.	.
A	D01	.	.	.	.	.	.	.	.	.	.	.	.	.	.	.	.	.	.	.	.	.	.	.	.	.	.	.	.	.	.	.	.	.	.	.	.	.	.	.	.	.	.	.	.	.	.	.	.
A	E01	.	.	.	.	.	.	.	.	.	.	.	.	.	.	.	.	.	.	.	.	.	.	.	.	.	.	.	.	.	.	.	.	.	.	.	.	.	.	.	.	.	.	.	.	.	.	.	.
B	A04	.	.	.	.	.	.	.	.	.	.	.	.	.	.	.	.	.	.	.	.	.	.	.	.	.	.	.	.	.	.	.	.	.	.	.	.	.	.	.	.	.	.	.	.	.	.	.	.
B	B07	.	.	.	.	.	.	.	.	.	.	.	.	.	.	.	.	.	.	.	.	.	.	.	.	.	.	.	.	.	.	.	.	.	.	.	.	.	.	.	.	.	.	.	.	.	.	.	.
B	B09	.	.	.	.	.	.	.	.	.	.	.	.	.	.	.	.	.	.	.	.	.	.	.	.	.	.	.	.	.	.	.	.	.	.	.	.	.	.	.	.	.	.	.	.	.	.	.	.
B	B10	.	.	.	.	.	.	.	.	.	.	.	.	.	.	.	.	.	.	.	.	.	.	.	.	.	.	.	.	.	.	.	.	.	.	.	.	.	.	.	.	.	.	.	.	.	.	.	.
B	C07	.	.	.	.	.	.	.	.	.	.	.	.	.	.	.	.	.	.	.	.	.	.	.	.	.	.	.	.	.	.	.	.	.	.	.	.	.	.	.	.	.	.	.	.	.	.	.	.
B	C20	.	.	.	.	.	.	.	.	.	.	.	.	.	.	.	.	.	.	.	.	.	.	.	.	.	.	.	.	.	.	.	.	.	.	.	.	.	.	.	.	.	.	.	.	.	.	.	.
B	C21	.	.	.	.	.	.	.	.	.	.	.	.	.	.	.	.	.	.	.	.	.	.	.	.	.	.	.	.	.	.	.	.	.	.	.	.	.	.	.	.	.	.	.	.	.	.	.	.
B	C22	.	.	.	.	.	.	.	.	.	.	.	.	.	.	.	.	.	.	.	.	.	.	.	.	.	.	.	.	.	.	.	.	.	.	.	.	.	.	.	.	.	.	.	.	.	.	.	.
B	D02	.	.	.	.	.	.	.	.	.	.	.	.	.	.	.	.	.	.	.	.	.	.	.	.	.	.	.	.	.	.	.	.	.	.	.	.	.	.	.	.	.	.	.	.	.	.	.	.
B	E02	.	.	.	.	.	.	.	.	.	.	.	.	.	.	.	.	.	.	.	.	.	.	.	.	.	.	.	.	.	.	.	.	.	.	.	.	.	.	.	.	.	.	.	.	.	.	.	.
A	A01	G	T	G	A	T	T	T	C	A	C	G	G	A	G	G	A	T	G	C	T	G	G	G	C	G	A	G	G	G	A	C	C	C	C	C	A	T	C	T	G	A	A	A	T	A	G	A	T
A	A02	.	.	.	.	.	.	.	.	.	.	.	.	.	.	.	.	.	.	.	.	.	.	.	.	.	.	.	.	.	.	.	.	.	.	.	.	.	.	.	.	.	.	.	.	.	.	.	.
A	B11	.	.	.	.	.	.	.	.	.	.	.	.	.	.	.	.	.	.	.	.	.	.	.	.	.	.	.	.	.	.	.	.	.	.	.	.	.	.	.	.	.	.	.	.	.	.	.	.
A	C06	.	.	.	.	.	.	.	.	.	.	.	.	.	.	.	.	.	.	.	.	.	.	.	.	.	.	.	.	.	.	.	.	.	.	.	.	.	.	.	.	.	.	.	.	.	.	.	.
A	C14	.	.	.	.	.	.	.	.	.	.	.	.	.	.	.	.	.	.	.	.	.	.	.	.	.	.	.	.	.	.	.	.	.	.	.	.	.	.	.	.	.	.	.	.	.	.	.	.
A	C19	.	.	.	.	.	.	.	.	.	.	.	.	.	.	.	.	.	.	.	.	.	.	.	.	.	.	.	.	.	.	.	.	.	.	.	.	.	.	.	.	.	.	.	.	.	.	.	.
A	D01	.	.	.	.	.	.	.	.	.	.	.	.	.	.	.	.	.	.	.	.	.	.	.	.	.	.	.	.	.	.	.	.	.	.	.	.	.	.	.	.	.	.	.	.	.	.	.	.
A	E01	.	.	.	.	.	.	.	.	.	.	.	.	.	.	.	.	.	.	.	.	.	.	.	.	.	.	.	.	.	.	.	.	.	.	.	.	.	.	.	.	.	.	.	.	.	.	.	.
B	A04	.	.	.	.	.	.	.	.	.	.	.	.	.	.	.	.	.	.	.	.	.	.	.	.	.	.	.	.	.	.	.	.	.	.	.	.	.	.	.	.	.	.	.	.	.	.	.	.
B	B07	.	.	.	.	.	.	.	.	.	.	.	.	.	.	.	.	.	.	.	.	.	.	.	.	.	.	.	.	.	.	.	.	.	.	.	.	.	.	.	.	.	.	.	.	.	.	.	.
B	B09	.	.	.	.	.	.	.	.	.	.	.	.	.	.	.	.	.	.	.	.	.	.	.	.	.	.	.	.	.	.	.	.	.	.	.	.	.	.	.	.	.	.	.	.	.	.	.	.
B	B10	.	.	.	.	.	.	.	.	.	.	.	.	.	.	.	.	.	.	.	.	.	.	.	.	.	.	.	.	.	.	.	.	.	.	.	.	.	.	.	.	.	.	.	.	.	.	.	.
B	C07	.	.	.	.	.	.	.	.	.	.	.	.	.	.	.	.	.	.	.	.	.	.	.	.	.	.	.	.	.	.	.	.	.	.	.	.	.	.	.	.	.	.	.	.	.	.	.	.
B	C20	.	.	.	.	.	.	.	.	.	.	.	.	.	.	.	.	.	.	.	.	.	.	.	.	.	.	.	.	.	.	.	.	.	.	.	.	.	.	.	.	.	.	.	.	.	.	.	.
B	C21	.	.	.	.	.	.	.	.	.	.	.	.	.	.	.	.	.	.	.	.	.	.	.	.	.	.	.	.	.	.	.	.	.	.	.	.	.	.	.	.	.	.	.	.	.	.	.	.
B	C22	.	.	.	.	.	.	.	.	.	.	.	.	.	.	.	.	.	.	.	.	.	.	.	.	.	.	.	.	.	.	.	.	.	.	.	.	.	.	.	.	.	.	.	.	.	.	.	.
B	D02	.	.	.	.	.	.	.	.	.	.	.	.	.	.	.	.	.	.	.	.	.	.	.	.	.	.	.	.	.	.	.	.	.	.	.	.	.	.	.	.	.	.	.	.	.	.	.	.
B	E02	.	.	.	.	.	.	.	.	.	.	.	.	.	.	.	.	.	.	.	.	.	.	.	.	.	.	.	.	.	.	.	.	.	.	.	.	.	.	.	.	.	.	.	.	.	.	.	.
A	A01	T	A	G	C	G	T	G	T	T	A	T	G	T	G	C	G	G	T	G	A	A	C	G	G	T	T	T	A	A	T	G	T	G	C	C	A	T	G	T	C	C	G	A	G	A	T	G	G
A	A02	.	.	.	.	.	.	.	.	.	.	.	.	.	.	.	.	.	.	.	.	.	.	.	.	.	.	.	.	.	.	.	.	.	.	.	.	.	.	.	.	.	.	.	.	.	.	.	.
A	B11	.	.	.	.	.	.	.	.	.	.	.	.	.	.	.	.	.	.	.	.	.	.	.	.	.	.	.	.	.	.	.	.	.	.	.	.	.	.	.	.	.	.	.	.	.	.	.	.
A	C06	.	.	.	.	.	.	.	.	.	.	.	.	.	.	.	.	.	.	.	.	.	.	.	.	.	.	.	.	.	.	.	.	.	.	.	.	.	.	.	.	.	.	.	.	.	.	.	.
A	C14	.	.	.	.	.	.	.	.	.	.	.	.	.	.	.	.	.	.	.	.	.	.	.	.	.	.	.	.	.	.	.	.	.	.	.	.	.	.	.	.	.	.	.	.	.	.	.	.
A	C19	.	.	.	.	.	.	.	.	.	.	.	.	.	.	.	.	.	.	.	.	.	.	.	.	.	.	.	.	.	.	.	.	.	.	.	.	.	.	.	.	.	.	.	.	.	.	.	.
A	D01	.	.	.	.	.	.	.	.	.	.	.	.	.	.	.	.	.	.	.	.	.	.	.	.	.	.	.	.	.	.	.	.	.	.	.	.	.	.	.	.	.	.	.	.	.	.	.	.
A	E01	.	.	.	.	.	.	.	.	.	.	.	.	.	.	.	.	.	.	.	.	.	.	.	.	.	.	.	.	.	.	.	.	.	.	.	.	.	.	.	.	.	.	.	.	.	.	.	.
B	A04	.	.	.	.	.	.	.	.	.	.	.	.	.	.	.	.	.	.	.	.	.	.	.	.	.	.	.	.	.	.	.	.	.	.	.	.	.	.	.	.	.	.	.	.	.	.	.	.
B	B07	.	.	.	.	.	.	.	.	.	.	.	.	.	.	.	.	.	.	.	.	.	.	.	.	.	.	.	.	.	.	.	.	.	.	.	.	.	.	.	.	.	.	.	.	.	.	.	.
B	B09	.	.	.	.	.	.	.	.	.	.	.	.	.	.	.	.	.	.	.	.	.	.	.	.	.	.	.	.	.	.	.	.	.	.	.	.	.	.	.	.	.	.	.	.	.	.	.	.
B	B10	.	.	.	.	.	.	.	.	.	.	.	.	.	.	.	.	.	.	.	.	.	.	.	.	.	.	.	.	.	.	.	.	.	.	.	.	.	.	.	.	.	.	.	.	.	.	.	.
B	C07	.	.	.	.	.	.	.	.	.	.	.	.	.	.	.	.	.	.	.	.	.	.	.	.	.	.	.	.	.	.	.	.	.	.	.	.	.	.	.	.	.	.	.	.	.	.	.	.
B	C08	.	.	.	.	.	.	.	.	.	.	.	.	.	.	.	.	.	.	.	.	.	.	.	.	.	.	.	.	.	.	.	.	.	.	.	.	.	.	.	.	.	.	.	.	.	.	.	.
B	C21	.	.	.	.	.	.	.	.	.	.	.	.	.	.	.	.	.	.	.	.	.	.	.	.	.	.	.	.	.	.	.	.	.	.	.	.	.	.	.	.	.	.	.	.	.	.	.	.
B	C22	.	.	.	.	.	.	.	.	.	.	.	.	.	.	.	.	.	.	.	.	.	.	.	.	.	.	.	.	.	.	.	.	.	.	.	.	.	.	.	.	.	.	.	.	.	.	.	.
B	D02	.	.	.	.	.	.	.	.	.	.	.	.	.	.	.	.	.	.	.	.	.	.	.	.	.	.	.	.	.	.	.	.	.	.	.	.	.	.	.	.	.	.	.	.	.	.	.	.
B	E02	.	.	.	.	.	.	.	.	.	.	.	.	.	.	.	.	.	.	.	.	.	.	.	.	.	.	.	.	.	.	.	.	.	.	.	.	.	.	.	.	.	.	.	.	.	.	.	.
A	A01	A	G	G	T	T	T	G	G	A	A	T	G	T	T	G	A	A	A	T	G	G	G	G	A	G	G	G	G	A	T	G	T	T	C	T	A	C	A	G	T	T	G	T	T	G	G	A	G
A	A02	.	.	.	.	.	.	.	.	.	.	.	.	.	.	.	.	.	.	.	.	.	.	.	.	.	.	.	.	.	.	.	.	.	.	.	.	.	.	.	.	.	.	.	.	.	.	.	.
A	B11	.	.	.	.	.	.	.	.	.	.	.	.	.	.	.	.	.	.	.	.	.	.	.	.	.	.	.	.	.	.	.	.	.	.	.	.	.	.	.	.	.	.	.	.	.	.	.	.
A	C06	.	.	.	.	.	.	.	.	.	.	.	.	.	.	.	.	.	.	.	.	.	.	.	.	.	.	.	.	.	.	.	.	.	.	.	.	.	.	.	.	.	.	.	.	.	.	.	.
A	C14	.	.	.	.	.	.	.	.	.	.	.	.	.	.	.	.	.	.	.	.	.	.	.	.	.	.	.	.	.	.	.	.	.	.	.	.	.	.	.	.	.	.	.	.	.	.	.	.
A	C19	.	.	.	.	.	.	.	.	.	.	.	.	.	.	.	.	.	.	.	.	.	.	.	.	.	.	.	.	.	.	.	.	.	.	.	.	.	.	.	.	.	.	.	.	.	.	.	.
A	D01	.	.	.	.	.	.	.	.	.	.	.	.	.	.	.	.	.	.	.	.	.	.	.	.	.	.	.	.	.	.	.	.	.	.	.	.	.	.	.	.	.	.	.	.	.	.	.	.
A	E01	.	.	.	.	.	.	.	.	.	.	.	.	.	.	.	.	.	.	.	.	.	.	.	.	.	.	.	.	.	.	.	.	.	.	.	.	.	.	.	.	.	.	.	.	.	.	.	.
B	A04	.	.	.	.	.	.	.	.	G	.	.	.	.	.	.	.	.	.	.	.	.	A	A	.	.	.	.	.	.	.	.	.	C	.	.	.	.	.	.	.	.	.	.	.	.	.	.	.
B	B07	.	.	.	.	.	.	.	.	G	.	.	.	.	.	.	.	.	.	.	.	.	A	A	.	.	.	.	.	.	.	.	.	C	.	.	.	.	.	.	.	.	.	.	.	.	.	.	.
B	B09	.	.	.	.	.	.	.	.	G	.	.	.	.	.	.	.	.	.	.	.	.	A	A	.	.	.	.	.	.	.	.	.	C	.	.	.	.	.	.	.	.	.	.	.	.	.	.	.
B	B10	.	.	.	.	.	.	.	.	G	.	.	.	.	.	.	.	.	.	.	.	.	A	A	.	.	.	.	.	.	.	.	.	C	.	.	.	.	.	.	.	.	.	.	.	.	.	.	.
B	C07	.	.	.	.	.	.	.	.	G	.	.	.	.	.	.	.	.	.	.	.	.	A	A	.	.	.	.	.	.	.	.	.	C	.	.	.	.	.	.	.	.	.	.	.	.	.	.	.
B	C08	.	.	.	.	.	.	.	.	G	.	.	.	.	.	.	.	.	.	.	.	.	A	A	.	.	.	.	.	.	.	.	.	C	.	.	.	.	.	.	.	.	.	.	.	.	.	.	.
B	C21	.	.	.	.	.	.	.	.	G	.	.	.	.	.	.	.	.	.	.	.	.	A	A	.	.	.	.	.	.	.	.	.	C	.	.	.	.	.	.	.	.	.	.	.	.	.	.	.
B	C22	.	.	.	.	.	.	.	.	G	.	.	.	.	.	.	.	.	.	.	.	.	A	A	.	.	.	.	.	.	.	.	.	C	.	.	.	.	.	.	.	.	.	.	.	.	.	.	.
B	D02	.	.	.	.	.	.	.	.	G	.	.	.	.	.	.	.	.	.	.	.	.	A	A	.	.	.	.	.	.	.	.	.	C	.	.	.	.	.	.	.	.	.	.	.	.	.	.	.
B	E02	.	.	.	.	.	.	.	.	G	.	.	.	.	.	.	.	.	.	.	.	.	A	A	.	.	.	.	.	.	.	.	.	C	.	.	.	.	.	.	.	.	.	.	.	.	.	.	.
A	A01	T	T	G	C	T	T	G	G	T	A	T	G	T	A	C	G	G	T	T	A	A	T	G	G	T	G	T	G	T	T	G	T	C	T	A	T	A	G	T	T	G	G	T	T	A	A	G	T
A	A02	.	.	.	.	.	.	.	.	.	.	.	.	.	.	.	.	.	.	.	.	.	.	.	.	.	.	.	.	.	.	.	.	.	.	.	.	.	.	.	.	.	.	.	.	.	.	.	.
A	B11	.	.	.	.	.	.	.	.	.	.	.	.	.	.	.	.	.	.	.	.	.	.	.	.	.	.	.	.	.	.	.	.	.	.	.	.	.	.	.	.	.	.	.	.	.	.	.	.
A	C06	.	.	.	.	.	.	.	.	.	.	.	.	.	.	.	.	.	.	.	.	.	.	.	.	.	.	.	.	.	.	.	.	.	.	.	.	.	.	.	.	.	.	.	.	.	.	.	.
A	C14	.	.	.	.	.	.	.	.	.	.	.	.	.	.	.	.	.	.	.	.	.	.	.	.	.	.	.	.	.	.	.	.	.	.	.	.	.	.	.	.	.	.	.	.	.	.	.	.
A	C19	.	.	.	.	.	.	.	.	.	.	.	.	.	.	.	.	.	.	.	.	.	.	.	.	.	.	.	.	.	.	.	.	.	.	.	.	.	.	.	.	.	.	.	.	.	.	.	.
A	D01	.	.	.	.	.	.	.	.	.	.	.	.	.	.	.	.	.	.	.	.	.	.	.	.	.	.	.	.	.	.	.	.	.	.	.	.	.	.	.	.	.	.	.	.	.	.	.	.
A	E01	.	.	.	.	.	.	.	.	.	.	.	.	.	.	.	.	.	.	.	.	.	.	.	.	.	.	.	.	.	.	.	.	.	.	.	.	.	.	.	.	.	.	.	.	.	.	.	.
B	A04	.	.	.	.	.	.	.	A	.	.	.	.	.	.	.	.	.	.	.	.	.	.	.	.	.	.	.	.	.	.	.	.	.	.	.	.	.	.	.	.	.	.	.	.	.	.	.	.
B	B07	.	.	.	.	.	.	.	A	.	.	.	.	.	.	.	.	.	.	.	.	.	.	.	.	.	.	.	.	.	.	.	.	.	.	.	.	.	.	.	.	.	.	.	.	.	.	.	.
B	B09	.	.	.	.	.	.	.	A	.	.	.	.	.	.	.	.	.	.	.	.	.	.	.	.	.	.	.	.	.	.	.	.	.	.	.	.	.	.	.	.	.	.	.	.	.	.	.	.
B	B10	.	.	.	.	.	.	.	A	.	.	.	.	.	.	.	.	.	.	.	.	.	.	.	.	.	.	.	.	.	.	.	.	.	.	.	.	.	.	.	.	.	.	.	.	.	.	.	.
B	C07	.	.	.	.	.	.	.	A	.	.	.	.	.	.	.	.	.	.	.	.	.	.	.	.	.	.	.	.	.	.	.	.	.	.	.	.	.	.	.	.	.	.	.	.	.	.	.	.
B	C08	.	.	.	.	.	.	.	A	.	.	.	.	.	.	.	.	.	.	.	.	.	.	.	.	.	.	.	.	.	.	.	.	.	.	.	.	.	.	.	.	.	.	.	.	.	.	.	.
B	C21	.	.	.	.	.	.	.	A	.	.	.	.	.	.	.	.	.	.	.	.	.	.	.	.	.	.	.	.	.	.	.	.	.	.	.	.	.	.	.	.	.	.	.	.	.	.	.	.
B	C22	.	.	.	.	.	.	.	A	.	.	.	.	.	.	.	.	.	.	.	.	.	.	.	.	.	.	.	.	.	.	.	.	.	.	.	.	.	.	.	.	.	.	.	.	.	.	.	.
B	D02	.	.	.	.	.	.	.	A	.	.	.	.	.	.	.	.	.	.	.	.	.	.	.	.	.	.	.	.	.	.	.	.	.	.	.	.	.	.	.	.	.	.	.	.	.	.	.	.
B	E02	.	.	.	.	.	.	.	A	.	.	.	.	.	.	.	.	.	.	.	.	.	.	.	.	.	.	.	.	.	.	.	.	.	.	.	.	.	.	.	.	.	.	.	.	.	.	.	.
A	A01	C	T	A	G	C	A	G	T	A	A	T	G	T	A	C	G	A	A	G	T	A	C	[902]
A	A02	.	.	.	.	.	.	.	.	.	.	.	.	.	.	.	.	.	.	.	.	.	.	[902]
A	B11	.	.	.	.	.	.	.	.	.	.	.	.	.	.	.	.	.	.	.	.	.	.	[902]
A	C03	.	.	.	.	.	.	.	.	.	.	.	.	.	.	.	.	.	.	.	.	.	.	[902]
A	C06	.	.	.	.	.	.	.	.	.	.	.	.	.	.	.	.	.	.	.	.	.	.	[902]
A	C19	.	.	.	.	.	.	.	.	.	.	.	.	.	.	.	.	.	.	.	.	.	.	[902]
A	D01	.	.	.	.	.	.	.	.	.	.	.	.	.	.	.	.	.	.	.	.	.	.	[902]
A	E01	.	.	.	.	.	.	.	.	.	.	.	.	.	.	.	.	.	.	.	.	.	.	[902]
B	A04	.	.	.	.	.	.	.	.	.	.	.	.	.	.	.	.	.	.	.	.	.	.	[902]
B	B07	.	.	.	.	.	.	.	.	.	.	.	.	.	.	.	.	.	.	.	.	.	.	[902]
B	B09	.	.	.	.	.	.	.	.	.	.	.	.	.	.	.	.	.	.	.	.	.	.	[902]
B	B10	.	.	.	.	.	.	.	.	.	.	.	.	.	.	.	.	.	.	.	.	.	.	[902]
B	C14	.	.	.	.	.	.	.	.	.	.	.	.	.	.	.	.	.	.	.	.	.	.	[902]
B	C08	.	.	.	.	.	.	.	.	.	.	.	.	.	.	.	.	.	.	.	.	.	.	[902]
B	C21	.	.	.	.	.	.	.	.	.	.	.	.	.	.	.	.	.	.	.	.	.	.	[902]
B	C22	.	.	.	.	.	.	.	.	.	.	.	.	.	.	.	.	.	.	.	.	.	.	[902]
B	D02	.	.	.	.	.	.	.	.	.	.	.	.	.	.	.	.	.	.	.	.	.	.	[902]
B	E02	.	.	.	.	.	.	.	.	.	.	.	.	.	.	.	.	.	.	.	.	.	.	[902]
Dots mean the same bases.
[truncated: 33 more columns]

## Sheet: Data S10
Supplementary Data 10. Genome-wide heterozygosity for each of the 13 Hainan gibbon individuals at different sequencing depths.
Individual ID	Heterozygosity_6x	Heterozygosity_10x	Heterozygosity_15x	Heterozygosity_20x
A02	0.00082473	0.000551366	0.00034459	0.000142716
C08	0.00087955	0.000889571	0.000930296	0.000935139
C06	0.00093889	0.0008661	0.000853024	0.000790842
C14	0.00090715	0.000858027	0.000858672	0.000826803
B07	0.00057478	0.000993407	0.00181386	0.00347854
A04	0.00073044	0.000351601	0.000143393	4.97907e-05
D02	0.0006206	0.000496734	0.000390815	0.000257265
E02	0.00047985	0.000250777	0.000124564	5.26514e-05
B09	0.0008598	0.00108392	0.00135966	0.00168592
B11	0.00118192	0.00110163	0.001114	0.00103909
A01	0.00097619	0.00114535	0.00125169	0.00128481
C19	0.000962895	0.000892834	0.000854565	0.00075268
B10	0.00104458	0.00115866	0.00121541	0.00116678

[truncated: 2 more sheets: Data S11, Data S12]
